# Supplementary material for: Allele-specific expression and high-throughput reporter assay reveal functional genetic variants associated with alcohol use disorders
Source: Mol Psychiatry. 2019 Sep 2;26(4):1142–51. doi: 10.1038/s41380-019-0508-z (PMC7050407; doi:10.1038/s41380-019-0508-z)
Supplement: Supplementary file 3 — Supplementary Tables [file 41380_2019_508_MOESM3_ESM.xlsx]

## Sheet: Suppl Table 1
Supplementary Table 1: Summary of SNP loci tested for differential ASE in 4 brain regions
SNPs	BLA	CE	NAC2	SFC
Exonic	250007	250007	250007	250007
Analyzed for ASE1	21900	16998	18869	24032
ASE (at FDR < 0.05)	92	54	103	87
ASE (at FDR < 0.05 & |Beta12|>1)	26	9	31	22
1) Loci with > 5 heterozygous individuals in each group and > 10 reads in each of the 5 heterozygous individuals
2) NAC only contains 58 samples
BLA = basolateral nucleus of the amygdala
CE = central nucleus of the amygdala
NAC = nucleus accumbens
SFC = superior frontal cortex

## Sheet: Suppl Table 2
Supplementary Table 2. Annotations for loci showing AUD-associated differential ASE. Positions use assembly hg19.
BLA = basolateral nucleus of the amygdala CE = central nucleus of the amygdala NAC = nucleus accumbens SFC = superior frontal cortex
SNP ID (snp138)	tissue	chromosome	position	ref	alt	# het subjects: AUD	# het subjects: control	median alt allele freq in AUD	median alt allele freq in control	median alt allele freq difference	log2(adjusted FC on allelic frequency)	p value	FDR	Functional Region	Gene (RefGene)	Gene (Ensembl)	1000Genomes All
rs813000	NAC	7	101916647	A	G	5	6	0.519231	0.75	-0.230769	-1.84202	3.26297e-10	5.14962e-06	exonic	CUX1	ENSG00000257923	0.733626
rs3179542	SFC	15	42118123	G	C	10	10	0.330309	0.5625	-0.232191	-1.28561	2.67689e-09	5.58159e-05	UTR3	MAPKBP1	ENSG00000250379	0.296126
rs11229	NAC	6	31603770	A	G	6	5	0.332414	0.0909091	0.241505	1.93273	3.56059e-08	0.000187311	exonic	PRRC2A	ENSG00000204469	0.133387
rs2239164	NAC	12	7023804	T	G	8	7	0.367218	0.157895	0.209323	1.14861	1.63907e-07	0.000517356	UTR5	ENO2	ENSG00000111674	0.477835
rs17085249	NAC	5	95236415	G	A	7	9	0.384615	0.163934	0.220681	1.03054	3.84774e-07	0.00101208	exonic	ELL2	ENSG00000118985	0.340655
rs3229	NAC	12	42475888	G	A	9	6	0.466667	0.0666667	0.4	1.70745	8.2651e-07	0.0016305	UTR3	GXYLT1	ENSG00000151233	0.350839
rs173627	NAC	5	35060501	C	T	5	6	0.705882	0.399823	0.30606	1.1508	7.58834e-07	0.0016305	UTR3	PRLR	ENSG00000113494	0.24401
rs983590	SFC	11	83358629	C	T	5	6	0.1875	0.553363	-0.365863	-1.41606	6.88049e-07	0.0020495	UTR3	DLG2	ENSG00000255311	0.179712
rs45528736	SFC	22	46638312	A	G	9	9	0.272727	0.115385	0.157343	1.29685	6.36048e-07	0.0020495	intronic	PPARA	ENSG00000186951	0.0682907
rs7110167	NAC	11	94320237	T	C	6	5	0.607692	0.2	0.407692	2.18707	3.44124e-06	0.0050574	exonic	PIWIL4	ENSG00000134627	0.553514
rs10467029	NAC	12	107078448	C	T	5	10	0.684211	0.38254	0.301671	1.14399	3.52499e-06	0.0050574	ncRNA_exonic	LOC100505978	ENSG00000257711	0.344848
rs8600	BLA	2	120059921	C	A	5	6	0.142857	0.477273	-0.334416	-1.64022	2.83534e-06	0.00567147	ncRNA_exonic	C2orf76	ENSG00000186132	0.131989
rs2882451	BLA	2	6111837	C	T	5	5	0.5	0.294872	0.205128	1.01377	2.68191e-06	0.00567147	downstream	LINC01105	ENSG00000232044	0.081869
rs16989000	SFC	20	3848416	A	C	8	12	0.53902	0.37747	0.16155	1.0598	3.83355e-06	0.00620243	UTR3	MAVS	ENSG00000088888	0.414736
rs11078234	SFC	17	14110901	A	G	6	5	0.303846	0.512821	-0.208974	-1.21656	4.96773e-06	0.00690548	UTR3	COX10	ENSG00000006695	0.220647
rs7551698	NAC	1	45504720	G	C	9	6	0.823529	0.48913	0.334399	1.68705	5.68951e-06	0.00748266	exonic	ZSWIM5	ENSG00000162415	0.510383
rs1061836	CE	4	20729689	T	C	6	6	0.247143	0.52341	-0.276267	-1.12317	5.24095e-07	0.00829433	UTR3	PACRGL	ENSG00000163138	0.167332
rs1769316	SFC	1	53537266	G	A	7	6	0.771429	0.401786	0.369643	1.31046	9.6115e-06	0.00910952	exonic	PODN	ENSG00000174348	0.55611
rs9912644	BLA	17	18565350	G	C	9	11	0.222222	0.0416667	0.180556	1.32016	7.3193e-06	0.00961463	exonic	ZNF286B	ENSG00000249459	0.298722
rs10732509	NAC	11	7488872	C	T	5	6	0.222222	0.618182	-0.39596	-1.88882	9.33888e-06	0.0102406	UTR3	SYT9	ENSG00000170743	0.47484
rs73354387	NAC	10	115881536	A	G	9	6	0.4	0.104167	0.295833	1.46934	1.52128e-05	0.0102447	exonic	CCDC186	ENSG00000165813	0.205272
rs2289831	NAC	8	69434195	T	C	7	6	0.423077	0.211957	0.21112	1.12804	1.45994e-05	0.0102447	downstream	C8orf34	ENSG00000165084	0.207268
rs73354387	SFC	10	115881536	A	G	10	8	0.366029	0.135747	0.230282	1.50935	1.25991e-05	0.010946	downstream	CCDC186	ENSG00000165813	0.205272
rs16889518	SFC	5	58571617	A	G	13	7	0.571429	0.3125	0.258929	1.35901	1.35819e-05	0.0110072	UTR5	PDE4D	ENSG00000113448	0.177316
rs3770689	NAC	2	211333956	G	T	6	5	0.400641	0.666667	-0.266026	-1.48935	1.91892e-05	0.0110225	ncRNA_exonic	LANCL1-AS1	ENSG00000234281	0.632588
rs6673	SFC	1	75171211	G	A	7	12	0.24	0.522774	-0.282774	-1.3343	1.48325e-05	0.0114545	UTR3	CRYZ	ENSG00000116791	0.216653
rs17031394	BLA	4	155219662	G	C	8	5	0.564394	0.391304	0.17309	1.08661	1.27336e-05	0.0119478	UTR3	DCHS2	ENSG00000197410	0.171925
rs4886850	BLA	15	77404160	G	C	9	7	0.692308	0.464286	0.228022	1.04041	1.23163e-05	0.0119478	exonic	PEAK1	ENSG00000173517	0.538538
rs1680778	BLA	3	128614185	A	C	7	11	0.571429	0.321429	0.25	1.24092	1.96905e-05	0.0149224	exonic	ACAD9	ENSG00000177646	0.543331
rs1049562	BLA	14	20940515	C	T	5	5	0.6	0.117647	0.482353	1.54505	1.96663e-05	0.0149224	exonic	PNP	ENSG00000198805	0.172125
rs3751725	NAC	16	87678165	G	A	6	6	0.372294	0.17381	0.198485	1.21063	3.4524e-05	0.0156249	UTR3	JPH3	ENSG00000154118	0.185903
rs4908772	NAC	1	6159032	A	G	5	5	0.753846	0.5	0.253846	1.13421	3.29618e-05	0.0156249	exonic	KCNAB2	ENSG00000069424	0.683307
rs3743292	BLA	15	49118087	C	T	10	8	0.103147	0.253333	-0.150186	-1.13223	2.34118e-05	0.0161107	UTR3	SHC4	ENSG00000185634	0.30651
rs6981405	BLA	8	38120276	C	A	9	9	0.444444	0.222222	0.222222	1.01322	2.56703e-05	0.0161107	UTR3	DDHD2	ENSG00000085788	0.215056
rs74418400	NAC	1	110912873	T	C	5	5	0.529412	0.294118	0.235294	1.10649	4.9154e-05	0.0176118	intronic	SLC16A4	ENSG00000273373	0.176318
rs12107	NAC	22	36677982	G	A	6	5	0.487981	0.285714	0.202266	1.54802	5.17654e-05	0.01776	UTR3	MYH9	ENSG00000100345	0.295128
rs34639489	CE	7	64452830	C	T	10	7	0.263889	0.466667	-0.202778	-1.06036	1.14408e-05	0.0179781	exonic	ERV3-1	ENSG00000213462	0.471446
rs1042917	CE	21	47545768	G	A	5	5	0.333333	0.166667	0.166667	1.46274	5.27249e-06	0.0179781	exonic	COL6A2	ENSG00000142173	0.39397
rs3760779	CE	19	12253327	C	T	5	7	0.352941	0.611111	-0.25817	-1.12367	1.0132e-05	0.0179781	ncRNA_intronic	ZNF625-ZNF20	ENSG00000257591	0.190495
rs2228552	CE	1	32165495	G	T	11	7	0.470588	0.2	0.270588	1.07579	4.44334e-06	0.0179781	exonic	COL16A1	ENSG00000084636	0.427316
rs10732510	NAC	11	7488927	A	C	6	6	0.305556	0.713636	-0.408081	-1.63173	5.47639e-05	0.018389	UTR3	SYT9	ENSG00000170743	0.476238
rs4151695	NAC	5	140562073	A	C	6	8	0.384454	0.692308	-0.307854	-1.61934	5.73535e-05	0.0188574	UTR5	PCDHB16	ENSG00000196963	0.152356
rs2250989	BLA	6	76002563	C	T	8	5	0.574359	0.285714	0.288645	1.2986	3.26321e-05	0.0194843	downstream	LOC100506804	ENSG00000225793	0.407947
rs2299829	NAC	22	30817370	A	T	10	9	0.579832	0.3	0.279832	1.10851	7.06919e-05	0.0218757	intronic	SEC14L2	ENSG00000272689	0.630591
rs5868	NAC	3	118930791	G	C	7	6	0.521739	0.303571	0.218168	1.12717	7.41248e-05	0.0224969	UTR3	B4GALT4	ENSG00000121578	0.499002
rs11542478	BLA	2	38938	A	C	7	5	0.387097	0.206897	0.1802	1.09212	4.52097e-05	0.0228413	intergenic	FAM110C	ENSG00000184731	0.130591
rs10879105	BLA	12	70574254	C	A	8	5	0.398777	0.181818	0.216959	1.2611	4.25204e-05	0.0228413	UTR3	MYRFL,LINC01481	ENSG00000257139	0.180112
rs45506291	BLA	10	29764362	G	A	6	8	0.455556	0.330317	0.125239	1.04024	4.95654e-05	0.0235006	ncRNA_intronic	SVIL-AS1	ENSG00000224597	0.151558
rs1063224	NAC	10	121588038	A	C	15	11	0.0888889	0.037594	0.0512949	3.0455	8.34292e-05	0.0239396	UTR3	INPP5F	ENSG00000198825	0.527955
rs17282078	NAC	3	124481760	T	A	7	5	0.5	0.315789	0.184211	1.10882	8.22102e-05	0.0239396	UTR3	ITGB5	ENSG00000082781	0.0900559
rs1864182	CE	5	81549240	C	A	8	8	0.172161	0.479167	-0.307005	-1.13473	4.48603e-05	0.0254312	exonic	ATG10	ENSG00000152348	0.561901
rs55868506	NAC	17	61851686	T	G	7	5	0.458333	0.285714	0.172619	1.20824	9.12086e-05	0.0256101	UTR5	DDX42	ENSG00000198231	0.239018
rs1024366	SFC	9	108399825	T	C	7	7	0.28125	0.615385	-0.334135	-1.57558	3.64451e-05	0.0262041	UTR3	FKTN	ENSG00000106692	0.134185
rs1794424	SFC	4	3512690	T	C	5	5	0.333333	0.769231	-0.435897	-1.79778	3.82961e-05	0.0262311	UTR3	LRPAP1	ENSG00000163956	0.757588
rs473698	BLA	2	70675581	C	G	6	5	0.213287	0.5	-0.286713	-1.23182	7.2455e-05	0.0273271	intergenic	TGFA	ENSG00000163235	0.314097
rs2277061	BLA	5	732598	G	C	5	7	0.703704	0.411765	0.291939	1.31726	7.16968e-05	0.0273271	UTR3	TPPP,ZDHHC11	ENSG00000188818,ENSG00000206077	0.0760783
rs2074510	BLA	6	30876034	G	T	10	5	0.683333	0.363636	0.319697	1.06087	7.64741e-05	0.0273972	UTR5	GTF2H4	ENSG00000213780	0.407748
rs9912852	BLA	17	18565423	G	A	6	6	0.55	0.150376	0.399624	1.62113	8.38488e-05	0.0284854	exonic	ZNF286B	ENSG00000249459	0.274561
rs5749272	BLA	22	31830351	T	C	8	6	0.3125	0.7	-0.3875	-1.6037	9.63798e-05	0.0311322	downstream	DRG1	ENSG00000185721	0.463658
rs660652	NAC	15	78887832	A	G	7	6	0.190476	0.0322581	0.158218	1.45784	0.000148903	0.0330984	UTR3	CHRNA3	ENSG00000080644	0.743011
rs1050723	SFC	6	31323321	G	A	6	10	0.0651261	0.120536	-0.0554097	-1.33399	7.85548e-05	0.0341239	exonic	HLA-B	ENSG00000234745	0.0798722
rs12546344	BLA	8	99450646	A	C	6	6	0.520734	0.297101	0.223632	1.11692	0.000114207	0.0346686	intergenic	KCNS2,STK3	ENSG00000272321	0.276957
rs2838386	BLA	21	45224184	A	G	7	5	0.388889	0.65	-0.261111	-1.19839	0.000121474	0.0351988	downstream	RRP1	ENSG00000160214	0.70607
rs1053609	BLA	2	27293150	G	T	8	8	0.370915	0.672619	-0.301704	-1.02034	0.000131414	0.0364702	exonic	AGBL5	ENSG00000084693	0.551917
rs708567	BLA	3	9960070	C	T	6	5	0.642506	0.333333	0.309173	1.02063	0.000129183	0.0364702	UTR3	IL17RC	ENSG00000163702	0.386981
rs261943	BLA	6	30273371	G	A	6	6	0.516667	0.258696	0.257971	1.14196	0.000141732	0.0372357	exonic	HCG17,HCG18	ENSG00000231074	0.372404
rs3998860	BLA	10	70405855	A	G	6	6	0.63961	0.340336	0.299274	1.03001	0.000139865	0.0372357	ncRNA_intronic	TET1	ENSG00000138336	0.693291
rs2410426	NAC	17	75560500	T	C	6	5	0.170673	0.55	-0.379327	-2.18572	0.00018403	0.0382154	ncRNA_exonic	LOC100507351	ENSG00000267466	0.660144
rs349047	NAC	19	44300884	G	A	8	11	0.204545	0.545455	-0.340909	-1.49831	0.000213749	0.0393214	intronic	LYPD5	ENSG00000159871	0.408347
rs10429606	NAC	9	732892	G	C	8	5	0.317308	0.545455	-0.228147	-1.29703	0.000206413	0.0393214	UTR3	KANK1	ENSG00000107104	0.485423
rs3192414	NAC	2	130909882	C	G	7	7	0.363636	0.6	-0.236364	-1.18534	0.000210819	0.0393214	UTR3	SMPD4	ENSG00000136699	0.389377
rs217486	NAC	1	64014705	C	G	5	9	0.652174	0.363636	0.288538	1.56292	0.000214272	0.0393214	ncRNA_exonic	DLEU2L	ENSG00000116652	0.401757
rs2910808	SFC	5	53815918	A	C	8	9	0.359729	0.714286	-0.354557	-1.06178	0.000115548	0.0419351	intronic	SNX18	ENSG00000178996	0.487021
rs4617148	SFC	8	86194361	A	C	9	7	0.5	0.692308	-0.192308	-1.57725	0.000122682	0.0419351	UTR3	CA13	ENSG00000185015	0.547524
rs6088800	SFC	20	33934437	T	A	7	8	0.652174	0.412879	0.239295	1.0904	0.000111308	0.0419351	UTR3	UQCC1	ENSG00000101019	0.549121
rs2011631	BLA	17	80613061	T	G	5	5	0.75	0.533333	0.216667	1.08576	0.000178708	0.0424248	intergenic	WDR45B,RAB40B	ENSG00000141542	0.187899
rs557806	BLA	19	49377242	G	C	5	5	0.2	0.615385	-0.415385	-1.18926	0.000200817	0.044868	exonic	PPP1R15A	ENSG00000087074	0.347843
rs904381	SFC	17	71390366	C	A	9	7	0.4	0.625	-0.225	-1.21487	0.000141386	0.0460632	exonic	SDK2	ENSG00000069188	0.207268
rs45485302	SFC	11	118405377	C	A	11	9	0.137255	0.0526316	0.0846233	1.16317	0.000177829	0.0479323	exonic	TMEM25	ENSG00000149582	0.271166
rs12042319	SFC	1	63049819	G	A	5	5	0.454545	0.909091	-0.454545	-1.81833	0.000172805	0.0479323	UTR3	DOCK7	ENSG00000116641	0.347045
rs73131518	SFC	7	72297549	G	A	7	5	0.461538	0.266667	0.194872	1.2164	0.00017253	0.0479323	UTR3	TYW1B	ENSG00000254184	0.0942492
rs72671219	SFC	14	20731264	G	C	8	5	0.586207	0.333333	0.252874	1.30678	0.0001825	0.0481684	intergenic	OR11H4,TTC5	ENSG00000258768	0.320088
rs843334	NAC	3	183955109	C	T	8	5	0.392308	0.291667	0.100641	1.00294	0.000300992	0.0483977	exonic	VWA5B2	ENSG00000145198	0.198882
rs10890705	CE	11	107186034	A	G	8	8	0.285714	0.0217391	0.263975	1.79046	0.000142378	0.0485903	intergenic	GUCY1A2,CWF19L2	ENSG00000261098	0.266773
rs2004034	CE	1	10367424	G	A	5	6	0.636364	0.366667	0.269697	1.24677	0.000144303	0.0485903	UTR3	KIF1B	ENSG00000054523	0.231629
rs1494961	CE	4	84374480	C	T	6	8	0.328571	0.633971	-0.3054	-1.19071	0.000158234	0.0488728	exonic	HELQ	ENSG00000163312	0.664537
rs9907950	SFC	17	27286750	G	A	5	5	0.4375	0.189189	0.248311	1.08103	0.000195297	0.0494848	exonic	SEZ6	ENSG00000063015	0.141573
rs4975070	SFC	4	79455714	C	G	5	6	0.7	0.35	0.35	1.45941	0.000199101	0.0494848	exonic	FRAS1	ENSG00000138759	0.514976

## Sheet: Suppl Table 3
Supplementary Table 3. Candidate regulatory SNPs in 3'UTR of genes with differential ASE and at least one sample heterozygous in both ASE SNP and 3'UTR SNP *Numbers of samples that are heterozygous for the ASE SNP and 3'UTR SNP were determined from genotyping data from each sample.
SNPs in 3'UTR					Number of samples with SNPs*						SNPs identified in ASE analysis
SNP ID	CHROM	POS	REF	ALT	# het samples for ASE SNP in AUD	# het samples for ASE SNP in control	# het samples for 3'UTR SNP in AUD	# het samples for 3'UTR SNP in control	# samples het for ASE SNP and 3'UTR SNP in AUD	# samples het for ASE SNP and 3'UTR SNP in control	ASE SNP	tissue	CHROM	position	ref	alt	median alt allele freq difference	adj log2 FC	p value	FDR	Gene (RefGene)	Gene (Ensembl)	1000Genomes All
rs11542478	2	38938	A	C	7	5	9	6	7	5	rs11542478	BLA	2	38938	A	C	0.1802	1.09212	4.52097e-05	0.0228413	FAM110C	ENSG00000184731	0.130591
rs4530399	2	39340	A	G	7	5	2	4	0	1	rs11542478	BLA	2	38938	A	C	0.1802	1.09212	4.52097e-05	0.0228413	FAM110C	ENSG00000184731	0.130591
rs55864695	2	39555	C	T	7	5	5	7	0	1	rs11542478	BLA	2	38938	A	C	0.1802	1.09212	4.52097e-05	0.0228413	FAM110C	ENSG00000184731	0.130591
rs62114730	2	39980	G	C	7	5	1	4	0	1	rs11542478	BLA	2	38938	A	C	0.1802	1.09212	4.52097e-05	0.0228413	FAM110C	ENSG00000184731	0.130591
rs6731388	2	40569	T	C	7	5	2	4	0	1	rs11542478	BLA	2	38938	A	C	0.1802	1.09212	4.52097e-05	0.0228413	FAM110C	ENSG00000184731	0.130591
rs55798386	2	41366	C	T	7	5	5	6	0	1	rs11542478	BLA	2	38938	A	C	0.1802	1.09212	4.52097e-05	0.0228413	FAM110C	ENSG00000184731	0.130591
rs10173732	2	41404	G	A	7	5	2	4	0	1	rs11542478	BLA	2	38938	A	C	0.1802	1.09212	4.52097e-05	0.0228413	FAM110C	ENSG00000184731	0.130591
rs1053609	2	27293150	T	G	8	8	15	14	8	8	rs1053609	BLA	2	27293150	G	T	-0.301704	-1.02034	0.000131414	0.0364702	AGBL5	ENSG00000084693	0.551917
rs503314	2	70674749	G	C	6	5	14	13	6	5	rs473698	BLA	2	70675581	C	G	-0.286713	-1.23182	7.2455e-05	0.0273271	TGFA	ENSG00000163235	0.314097
rs473698	2	70675581	C	G	6	5	14	12	6	5	rs473698	BLA	2	70675581	C	G	-0.286713	-1.23182	7.2455e-05	0.0273271	TGFA	ENSG00000163235	0.314097
rs148465065	2	70675854	G	A	6	5	1	0	1	0	rs473698	BLA	2	70675581	C	G	-0.286713	-1.23182	7.2455e-05	0.0273271	TGFA	ENSG00000163235	0.314097
rs3732253	2	70676098	G	A	6	5	12	13	4	3	rs473698	BLA	2	70675581	C	G	-0.286713	-1.23182	7.2455e-05	0.0273271	TGFA	ENSG00000163235	0.314097
rs538118	2	70676639	A	G	6	5	14	12	6	5	rs473698	BLA	2	70675581	C	G	-0.286713	-1.23182	7.2455e-05	0.0273271	TGFA	ENSG00000163235	0.314097
rs11466285	2	70677439	A	G	6	5	10	3	2	0	rs473698	BLA	2	70675581	C	G	-0.286713	-1.23182	7.2455e-05	0.0273271	TGFA	ENSG00000163235	0.314097
rs1058213	2	70677463	G	A	6	5	12	13	4	3	rs473698	BLA	2	70675581	C	G	-0.286713	-1.23182	7.2455e-05	0.0273271	TGFA	ENSG00000163235	0.314097
rs1058211	2	70677819	A	C	6	5	0	5	0	1	rs473698	BLA	2	70675581	C	G	-0.286713	-1.23182	7.2455e-05	0.0273271	TGFA	ENSG00000163235	0.314097
rs9830739	3	128631481	G	A	7	11	3	1	2	0	rs1680778	BLA	3	128614185	A	C	0.25	1.24092	1.96905e-05	0.0149224	ACAD9	ENSG00000177646	0.543331
rs1352713	4	155243811	G	T	8	5	1	0	1	0	rs17031394	BLA	4	155219662	G	C	0.17309	1.08661	1.27336e-05	0.0119478	DCHS2	ENSG00000197410	0.171925
rs916571	6	30201955	G	A	6	6	12	18	2	5	rs261943	BLA	6	30273371	G	A	0.257971	1.14196	0.000141732	0.0372357	HCG17,HCG18	ENSG00000231074	0.372404
rs149657137	6	30255365	A	C	6	6	11	10	6	5	rs261943	BLA	6	30273371	G	A	0.257971	1.14196	0.000141732	0.0372357	HCG17,HCG18	ENSG00000231074	0.372404
rs117301920	6	30209977	G	T	6	6	4	1	2	0	rs261943	BLA	6	30273371	G	A	0.257971	1.14196	0.000141732	0.0372357	HCG17,HCG18	ENSG00000231074	0.372404
rs148240889	6	30255370	C	T	6	6	0	1	0	1	rs261943	BLA	6	30273371	G	A	0.257971	1.14196	0.000141732	0.0372357	HCG17,HCG18	ENSG00000231074	0.372404
rs114713261	6	30293789	C	T	6	6	2	2	1	2	rs261943	BLA	6	30273371	G	A	0.257971	1.14196	0.000141732	0.0372357	HCG17,HCG18	ENSG00000231074	0.372404
rs6992943	8	38096299	A	G	9	9	11	11	9	9	rs6981405	BLA	8	38120276	C	A	0.222222	1.01322	2.56703e-05	0.0161107	DDHD2	ENSG00000085788	0.215056
rs10103315	8	38096587	G	A	9	9	11	11	9	9	rs6981405	BLA	8	38120276	C	A	0.222222	1.01322	2.56703e-05	0.0161107	DDHD2	ENSG00000085788	0.215056
rs6981405	8	38120276	C	A	9	9	10	10	9	9	rs6981405	BLA	8	38120276	C	A	0.222222	1.01322	2.56703e-05	0.0161107	DDHD2	ENSG00000085788	0.215056
rs5030882	10	70452471	T	C	6	6	3	3	2	2	rs3998860	BLA	10	70405855	A	G	0.299274	1.03001	0.000139865	0.0372357	TET1	ENSG00000138336	0.693291
rs12781492	10	70453734	A	C	6	6	5	3	3	2	rs3998860	BLA	10	70405855	A	G	0.299274	1.03001	0.000139865	0.0372357	TET1	ENSG00000138336	0.693291
rs17878900	14	20945355	C	T	5	5	0	1	0	1	rs1049562	BLA	14	20940515	C	T	0.482353	1.54505	1.96663e-05	0.0149224	PNP	ENSG00000198805	0.172125
rs1760933	14	20945488	C	T	5	5	4	0	1	0	rs1049562	BLA	14	20940515	C	T	0.482353	1.54505	1.96663e-05	0.0149224	PNP	ENSG00000198805	0.172125
rs17883795	14	20945571	G	A	5	5	0	1	0	1	rs1049562	BLA	14	20940515	C	T	0.482353	1.54505	1.96663e-05	0.0149224	PNP	ENSG00000198805	0.172125
rs79538439	14	20945576	C	T	5	5	0	1	0	1	rs1049562	BLA	14	20940515	C	T	0.482353	1.54505	1.96663e-05	0.0149224	PNP	ENSG00000198805	0.172125
rs60379427	14	20945817	T	C	5	5	0	1	0	1	rs1049562	BLA	14	20940515	C	T	0.482353	1.54505	1.96663e-05	0.0149224	PNP	ENSG00000198805	0.172125
rs1079375	14	20946151	T	C	5	5	12	11	2	3	rs1049562	BLA	14	20940515	C	T	0.482353	1.54505	1.96663e-05	0.0149224	PNP	ENSG00000198805	0.172125
rs1426205	15	49117232	C	A	10	8	11	1	2	1	rs3743292	BLA	15	49118087	C	T	-0.150186	-1.13223	2.34118e-05	0.0161107	SHC4	ENSG00000185634	0.30651
rs3777	15	49117426	A	C	10	8	13	11	10	8	rs3743292	BLA	15	49118087	C	T	-0.150186	-1.13223	2.34118e-05	0.0161107	SHC4	ENSG00000185634	0.30651
rs72739882	15	49117765	T	C	10	8	5	2	1	0	rs3743292	BLA	15	49118087	C	T	-0.150186	-1.13223	2.34118e-05	0.0161107	SHC4	ENSG00000185634	0.30651
rs3743292	15	49118087	C	T	10	8	13	11	10	8	rs3743292	BLA	15	49118087	C	T	-0.150186	-1.13223	2.34118e-05	0.0161107	SHC4	ENSG00000185634	0.30651
rs14726	15	77400607	A	G	9	7	6	5	2	1	rs4886850	BLA	15	77404160	G	C	0.228022	1.04041	1.23163e-05	0.0119478	PEAK1	ENSG00000173517	0.538538
rs12904882	15	77401143	A	C	9	7	6	9	2	2	rs4886850	BLA	15	77404160	G	C	0.228022	1.04041	1.23163e-05	0.0119478	PEAK1	ENSG00000173517	0.538538
rs1823100	15	77402744	T	C	9	7	10	8	9	7	rs4886850	BLA	15	77404160	G	C	0.228022	1.04041	1.23163e-05	0.0119478	PEAK1	ENSG00000173517	0.538538
rs11639079	15	77403107	C	A	9	7	11	13	3	5	rs4886850	BLA	15	77404160	G	C	0.228022	1.04041	1.23163e-05	0.0119478	PEAK1	ENSG00000173517	0.538538
rs11639197	15	77403228	G	A	9	7	11	13	3	5	rs4886850	BLA	15	77404160	G	C	0.228022	1.04041	1.23163e-05	0.0119478	PEAK1	ENSG00000173517	0.538538
rs17381821	15	77403477	T	A	9	7	14	8	4	1	rs4886850	BLA	15	77404160	G	C	0.228022	1.04041	1.23163e-05	0.0119478	PEAK1	ENSG00000173517	0.538538
rs12901370	15	77403750	C	T	9	7	6	5	2	1	rs4886850	BLA	15	77404160	G	C	0.228022	1.04041	1.23163e-05	0.0119478	PEAK1	ENSG00000173517	0.538538
rs4886850	15	77404160	C	G	9	7	10	8	9	7	rs4886850	BLA	15	77404160	G	C	0.228022	1.04041	1.23163e-05	0.0119478	PEAK1	ENSG00000173517	0.538538
rs17381898	15	77404642	T	A	9	7	6	5	2	1	rs4886850	BLA	15	77404160	G	C	0.228022	1.04041	1.23163e-05	0.0119478	PEAK1	ENSG00000173517	0.538538
rs3743479	15	77406396	T	C	9	7	10	8	9	7	rs4886850	BLA	15	77404160	G	C	0.228022	1.04041	1.23163e-05	0.0119478	PEAK1	ENSG00000173517	0.538538
rs55636053	17	18565143	T	C	9	11	16	17	9	11	rs9912644	BLA	17	18565350	G	C	0.180556	1.32016	7.3193e-06	0.00961463	ZNF286B	ENSG00000249459	0.298722
rs55636053	17	18565143	T	C	6	6	16	17	6	6	rs9912852	BLA	17	18565423	G	A	0.399624	1.62113	8.38488e-05	0.0284854	ZNF286B	ENSG00000249459	0.274561
rs8019	1	10366487	T	G	5	6	16	19	5	5	rs2004034	CE	1	10367424	G	A	0.269697	1.24677	0.000144303	0.0485903	KIF1B	ENSG00000054523	0.231629
rs4623	1	10366692	C	G	5	6	16	20	5	6	rs2004034	CE	1	10367424	G	A	0.269697	1.24677	0.000144303	0.0485903	KIF1B	ENSG00000054523	0.231629
rs2004034	1	10367424	G	A	5	6	15	16	5	6	rs2004034	CE	1	10367424	G	A	0.269697	1.24677	0.000144303	0.0485903	KIF1B	ENSG00000054523	0.231629
rs1065828	1	10367591	T	C	5	6	16	20	5	6	rs2004034	CE	1	10367424	G	A	0.269697	1.24677	0.000144303	0.0485903	KIF1B	ENSG00000054523	0.231629
rs17401588	1	10368099	A	G	5	6	2	7	0	1	rs2004034	CE	1	10367424	G	A	0.269697	1.24677	0.000144303	0.0485903	KIF1B	ENSG00000054523	0.231629
rs78490707	1	10436924	C	T	5	6	0	1	0	1	rs2004034	CE	1	10367424	G	A	0.269697	1.24677	0.000144303	0.0485903	KIF1B	ENSG00000054523	0.231629
rs4240912	1	10437778	C	T	5	6	2	8	0	1	rs2004034	CE	1	10367424	G	A	0.269697	1.24677	0.000144303	0.0485903	KIF1B	ENSG00000054523	0.231629
rs4240913	1	10437804	G	A	5	6	2	8	0	1	rs2004034	CE	1	10367424	G	A	0.269697	1.24677	0.000144303	0.0485903	KIF1B	ENSG00000054523	0.231629
rs1536262	1	10438687	C	T	5	6	15	22	4	5	rs2004034	CE	1	10367424	G	A	0.269697	1.24677	0.000144303	0.0485903	KIF1B	ENSG00000054523	0.231629
rs1002076	1	10438892	G	A	5	6	16	17	5	6	rs2004034	CE	1	10367424	G	A	0.269697	1.24677	0.000144303	0.0485903	KIF1B	ENSG00000054523	0.231629
rs3748580	1	10439514	C	T	5	6	1	2	0	1	rs2004034	CE	1	10367424	G	A	0.269697	1.24677	0.000144303	0.0485903	KIF1B	ENSG00000054523	0.231629
rs1138791	1	10440556	A	G	5	6	16	20	5	6	rs2004034	CE	1	10367424	G	A	0.269697	1.24677	0.000144303	0.0485903	KIF1B	ENSG00000054523	0.231629
rs17552929	4	20728966	G	C	6	6	3	5	1	4	rs1061836	CE	4	20729689	T	C	-0.276267	-1.12317	5.24095e-07	0.00829433	PACRGL	ENSG00000163138	0.167332
rs1061836	4	20729689	T	C	6	6	9	7	6	6	rs1061836	CE	4	20729689	T	C	-0.276267	-1.12317	5.24095e-07	0.00829433	PACRGL	ENSG00000163138	0.167332
rs17552950	4	20730176	G	C	6	6	9	7	6	6	rs1061836	CE	4	20729689	T	C	-0.276267	-1.12317	5.24095e-07	0.00829433	PACRGL	ENSG00000163138	0.167332
rs6811030	4	20730601	T	C	6	6	12	16	2	2	rs1061836	CE	4	20729689	T	C	-0.276267	-1.12317	5.24095e-07	0.00829433	PACRGL	ENSG00000163138	0.167332
rs16869915	4	20730780	A	C	6	6	6	3	1	0	rs1061836	CE	4	20729689	T	C	-0.276267	-1.12317	5.24095e-07	0.00829433	PACRGL	ENSG00000163138	0.167332
rs2288308	4	20731047	T	C	6	6	12	16	2	2	rs1061836	CE	4	20729689	T	C	-0.276267	-1.12317	5.24095e-07	0.00829433	PACRGL	ENSG00000163138	0.167332
rs12640448	4	20731332	T	C	6	6	9	14	1	2	rs1061836	CE	4	20729689	T	C	-0.276267	-1.12317	5.24095e-07	0.00829433	PACRGL	ENSG00000163138	0.167332
rs1426882	4	20732021	A	C	6	6	9	8	6	6	rs1061836	CE	4	20729689	T	C	-0.276267	-1.12317	5.24095e-07	0.00829433	PACRGL	ENSG00000163138	0.167332
rs7688805	4	20732334	A	C	6	6	5	2	1	0	rs1061836	CE	4	20729689	T	C	-0.276267	-1.12317	5.24095e-07	0.00829433	PACRGL	ENSG00000163138	0.167332
rs2162413	4	20733049	G	C	6	6	9	14	1	2	rs1061836	CE	4	20729689	T	C	-0.276267	-1.12317	5.24095e-07	0.00829433	PACRGL	ENSG00000163138	0.167332
rs2114474	4	20733270	G	A	6	6	15	19	4	4	rs1061836	CE	4	20729689	T	C	-0.276267	-1.12317	5.24095e-07	0.00829433	PACRGL	ENSG00000163138	0.167332
rs2114473	4	20733310	T	G	6	6	12	16	2	2	rs1061836	CE	4	20729689	T	C	-0.276267	-1.12317	5.24095e-07	0.00829433	PACRGL	ENSG00000163138	0.167332
rs34741188	4	20733891	A	C	6	6	10	6	1	0	rs1061836	CE	4	20729689	T	C	-0.276267	-1.12317	5.24095e-07	0.00829433	PACRGL	ENSG00000163138	0.167332
rs76339875	4	20733958	G	T	6	6	2	1	1	1	rs1061836	CE	4	20729689	T	C	-0.276267	-1.12317	5.24095e-07	0.00829433	PACRGL	ENSG00000163138	0.167332
rs6811505	4	20733963	C	G	6	6	12	16	2	2	rs1061836	CE	4	20729689	T	C	-0.276267	-1.12317	5.24095e-07	0.00829433	PACRGL	ENSG00000163138	0.167332
rs6812257	4	20734171	G	A	6	6	12	16	2	2	rs1061836	CE	4	20729689	T	C	-0.276267	-1.12317	5.24095e-07	0.00829433	PACRGL	ENSG00000163138	0.167332
rs6811933	4	20734176	C	G	6	6	15	18	4	4	rs1061836	CE	4	20729689	T	C	-0.276267	-1.12317	5.24095e-07	0.00829433	PACRGL	ENSG00000163138	0.167332
rs4693089	4	84373622	A	G	6	8	20	16	6	8	rs1494961	CE	4	84374480	C	T	-0.3054	-1.19071	0.000158234	0.0488728	HELQ	ENSG00000163312	0.664537
rs1494961	4	84374480	C	T	6	8	20	16	6	8	rs1494961	CE	4	84374480	C	T	-0.3054	-1.19071	0.000158234	0.0488728	HELQ	ENSG00000163312	0.664537
rs6884232	5	81550043	A	G	8	8	10	15	3	4	rs1864182	CE	5	81549240	C	A	-0.307005	-1.13473	4.48603e-05	0.0254312	ATG10	ENSG00000152348	0.561901
rs1135335	5	81550207	C	T	8	8	15	16	4	6	rs1864182	CE	5	81549240	C	A	-0.307005	-1.13473	4.48603e-05	0.0254312	ATG10	ENSG00000152348	0.561901
rs4703878	5	81550741	A	G	8	8	15	16	4	6	rs1864182	CE	5	81549240	C	A	-0.307005	-1.13473	4.48603e-05	0.0254312	ATG10	ENSG00000152348	0.561901
rs114875812	5	81550902	A	G	8	8	2	2	1	0	rs1864182	CE	5	81549240	C	A	-0.307005	-1.13473	4.48603e-05	0.0254312	ATG10	ENSG00000152348	0.561901
rs10044824	5	81551027	A	C	8	8	19	19	8	8	rs1864182	CE	5	81549240	C	A	-0.307005	-1.13473	4.48603e-05	0.0254312	ATG10	ENSG00000152348	0.561901
rs1608717	7	64450803	G	T	10	7	3	2	1	0	rs34639489	CE	7	64452830	C	T	-0.202778	-1.06036	1.14408e-05	0.0179781	ERV3-1	ENSG00000213462	0.471446
rs62456475	7	64451216	A	C	10	7	3	2	1	0	rs34639489	CE	7	64452830	C	T	-0.202778	-1.06036	1.14408e-05	0.0179781	ERV3-1	ENSG00000213462	0.471446
rs62456476	7	64451242	G	C	10	7	3	2	1	0	rs34639489	CE	7	64452830	C	T	-0.202778	-1.06036	1.14408e-05	0.0179781	ERV3-1	ENSG00000213462	0.471446
rs3088174	7	64451426	T	C	10	7	16	12	10	7	rs34639489	CE	7	64452830	C	T	-0.202778	-1.06036	1.14408e-05	0.0179781	ERV3-1	ENSG00000213462	0.471446
rs11771269	7	64451558	G	A	10	7	15	12	9	7	rs34639489	CE	7	64452830	C	T	-0.202778	-1.06036	1.14408e-05	0.0179781	ERV3-1	ENSG00000213462	0.471446
rs36076768	15	66795585	T	G	5	7	5	7	5	7	rs36076768	CE	15	66795585	T	G	0.0032553	1.7737	2.92424e-05	0.0245451	SNORD18A	ENSG00000200623	0.0361422
rs1036593	19	12242460	A	T	5	7	6	8	5	7	rs3760779	CE	19	12253327	C	T	-0.25817	-1.12367	1.0132e-05	0.0179781	ZNF625-ZNF20	ENSG00000257591	0.190495
rs59816741	19	12242731	A	G	5	7	0	1	0	1	rs3760779	CE	19	12253327	C	T	-0.25817	-1.12367	1.0132e-05	0.0179781	ZNF625-ZNF20	ENSG00000257591	0.190495
rs59605380	19	12243088	G	A	5	7	0	1	0	1	rs3760779	CE	19	12253327	C	T	-0.25817	-1.12367	1.0132e-05	0.0179781	ZNF625-ZNF20	ENSG00000257591	0.190495
rs144638502	19	12243900	A	G	5	7	1	3	1	0	rs3760779	CE	19	12253327	C	T	-0.25817	-1.12367	1.0132e-05	0.0179781	ZNF625-ZNF20	ENSG00000257591	0.190495
rs73161620	21	47549557	A	G	5	5	5	3	2	0	rs1042917	CE	21	47545768	G	A	0.166667	1.46274	5.27249e-06	0.0179781	COL6A2	ENSG00000142173	0.39397
rs3088026	21	47549613	C	T	5	5	3	7	0	3	rs1042917	CE	21	47545768	G	A	0.166667	1.46274	5.27249e-06	0.0179781	COL6A2	ENSG00000142173	0.39397
rs1044598	21	47549629	T	A	5	5	14	13	4	5	rs1042917	CE	21	47545768	G	A	0.166667	1.46274	5.27249e-06	0.0179781	COL6A2	ENSG00000142173	0.39397
rs73382475	21	47549715	C	T	5	5	3	7	0	3	rs1042917	CE	21	47545768	G	A	0.166667	1.46274	5.27249e-06	0.0179781	COL6A2	ENSG00000142173	0.39397
rs148337125	21	47552522	T	G	5	5	2	0	1	0	rs1042917	CE	21	47545768	G	A	0.166667	1.46274	5.27249e-06	0.0179781	COL6A2	ENSG00000142173	0.39397
rs3087667	21	47552582	T	C	5	5	5	3	2	0	rs1042917	CE	21	47545768	G	A	0.166667	1.46274	5.27249e-06	0.0179781	COL6A2	ENSG00000142173	0.39397
rs1043962	21	47552585	A	G	5	5	5	3	2	0	rs1042917	CE	21	47545768	G	A	0.166667	1.46274	5.27249e-06	0.0179781	COL6A2	ENSG00000142173	0.39397
rs11542389	1	6158995	G	A	5	5	6	1	1	1	rs4908772	NAC	1	6159032	A	G	0.253846	1.13421	3.29618e-05	0.0156249	KCNAB2	ENSG00000069424	0.683307
rs4908772	1	6159032	G	A	5	5	9	13	5	5	rs4908772	NAC	1	6159032	A	G	0.253846	1.13421	3.29618e-05	0.0156249	KCNAB2	ENSG00000069424	0.683307
rs34324678	1	6160115	G	A	5	5	6	1	1	1	rs4908772	NAC	1	6159032	A	G	0.253846	1.13421	3.29618e-05	0.0156249	KCNAB2	ENSG00000069424	0.683307
rs9434641	1	6160563	G	A	5	5	8	13	4	5	rs4908772	NAC	1	6159032	A	G	0.253846	1.13421	3.29618e-05	0.0156249	KCNAB2	ENSG00000069424	0.683307
rs3789528	1	6160609	C	T	5	5	6	1	1	1	rs4908772	NAC	1	6159032	A	G	0.253846	1.13421	3.29618e-05	0.0156249	KCNAB2	ENSG00000069424	0.683307
rs3789527	1	6160870	G	A	5	5	7	10	1	1	rs4908772	NAC	1	6159032	A	G	0.253846	1.13421	3.29618e-05	0.0156249	KCNAB2	ENSG00000069424	0.683307
rs1056860	1	6160876	G	A	5	5	8	13	4	5	rs4908772	NAC	1	6159032	A	G	0.253846	1.13421	3.29618e-05	0.0156249	KCNAB2	ENSG00000069424	0.683307
rs538	1	6160958	G	A	5	5	8	13	4	5	rs4908772	NAC	1	6159032	A	G	0.253846	1.13421	3.29618e-05	0.0156249	KCNAB2	ENSG00000069424	0.683307
rs1056866	1	6161075	A	T	5	5	10	12	4	4	rs4908772	NAC	1	6159032	A	G	0.253846	1.13421	3.29618e-05	0.0156249	KCNAB2	ENSG00000069424	0.683307
rs41306607	1	45482466	C	G	9	6	1	4	1	2	rs7551698	NAC	1	45504720	G	C	0.334399	1.68705	5.68951e-06	0.00748266	ZSWIM5	ENSG00000162415	0.510383
rs41311195	1	45483812	C	G	9	6	5	3	1	0	rs7551698	NAC	1	45504720	G	C	0.334399	1.68705	5.68951e-06	0.00748266	ZSWIM5	ENSG00000162415	0.510383
rs11120	1	110905683	T	C	5	5	7	10	5	5	rs74418400	NAC	1	110912873	T	C	0.235294	1.10649	4.9154e-05	0.0176118	SLC16A4	ENSG00000273373	0.176318
rs3192417	2	130909819	G	C	7	7	14	14	7	7	rs3192414	NAC	2	130909882	C	G	-0.236364	-1.18534	0.000210819	0.0393214	SMPD4	ENSG00000136699	0.389377
rs3192414	2	130909882	C	G	7	7	14	14	7	7	rs3192414	NAC	2	130909882	C	G	-0.236364	-1.18534	0.000210819	0.0393214	SMPD4	ENSG00000136699	0.389377
rs80067546	2	130912720	G	A	7	7	6	8	3	3	rs3192414	NAC	2	130909882	C	G	-0.236364	-1.18534	0.000210819	0.0393214	SMPD4	ENSG00000136699	0.389377
rs10909567	2	130925088	C	T	7	7	14	14	7	7	rs3192414	NAC	2	130909882	C	G	-0.236364	-1.18534	0.000210819	0.0393214	SMPD4	ENSG00000136699	0.389377
rs41269839	2	130931167	G	A	7	7	0	1	0	1	rs3192414	NAC	2	130909882	C	G	-0.236364	-1.18534	0.000210819	0.0393214	SMPD4	ENSG00000136699	0.389377
rs1968676	2	130939288	A	G	7	7	13	15	6	7	rs3192414	NAC	2	130909882	C	G	-0.236364	-1.18534	0.000210819	0.0393214	SMPD4	ENSG00000136699	0.389377
rs1817097	2	130939348	G	A	7	7	13	14	6	7	rs3192414	NAC	2	130909882	C	G	-0.236364	-1.18534	0.000210819	0.0393214	SMPD4	ENSG00000136699	0.389377
rs1968675	2	130940090	G	T	7	7	13	14	6	7	rs3192414	NAC	2	130909882	C	G	-0.236364	-1.18534	0.000210819	0.0393214	SMPD4	ENSG00000136699	0.389377
rs5868	3	118930791	C	G	7	6	15	16	7	6	rs5868	NAC	3	118930791	G	C	0.218168	1.12717	7.41248e-05	0.0224969	B4GALT4	ENSG00000121578	0.499002
rs12493956	3	118930827	G	A	7	6	1	3	0	1	rs5868	NAC	3	118930791	G	C	0.218168	1.12717	7.41248e-05	0.0224969	B4GALT4	ENSG00000121578	0.499002
rs6774	3	118930884	G	A	7	6	4	8	2	3	rs5868	NAC	3	118930791	G	C	0.218168	1.12717	7.41248e-05	0.0224969	B4GALT4	ENSG00000121578	0.499002
rs4568125	3	118931113	C	T	7	6	1	3	0	1	rs5868	NAC	3	118930791	G	C	0.218168	1.12717	7.41248e-05	0.0224969	B4GALT4	ENSG00000121578	0.499002
rs6784208	3	118931389	T	C	7	6	1	3	0	1	rs5868	NAC	3	118930791	G	C	0.218168	1.12717	7.41248e-05	0.0224969	B4GALT4	ENSG00000121578	0.499002
rs9878092	3	124480843	A	G	7	5	5	11	1	0	rs17282078	NAC	3	124481760	T	A	0.184211	1.10882	8.22102e-05	0.0239396	ITGB5	ENSG00000082781	0.0900559
rs14386	3	124481052	G	A	7	5	5	11	1	0	rs17282078	NAC	3	124481760	T	A	0.184211	1.10882	8.22102e-05	0.0239396	ITGB5	ENSG00000082781	0.0900559
rs62265635	3	124481071	G	A	7	5	1	0	1	0	rs17282078	NAC	3	124481760	T	A	0.184211	1.10882	8.22102e-05	0.0239396	ITGB5	ENSG00000082781	0.0900559
rs116182279	3	124481506	G	A	7	5	1	2	0	2	rs17282078	NAC	3	124481760	T	A	0.184211	1.10882	8.22102e-05	0.0239396	ITGB5	ENSG00000082781	0.0900559
rs17282078	3	124481760	T	A	7	5	10	6	7	5	rs17282078	NAC	3	124481760	T	A	0.184211	1.10882	8.22102e-05	0.0239396	ITGB5	ENSG00000082781	0.0900559
rs2676	3	124481987	A	G	7	5	5	11	1	0	rs17282078	NAC	3	124481760	T	A	0.184211	1.10882	8.22102e-05	0.0239396	ITGB5	ENSG00000082781	0.0900559
rs2675	3	124482113	T	G	7	5	5	11	1	0	rs17282078	NAC	3	124481760	T	A	0.184211	1.10882	8.22102e-05	0.0239396	ITGB5	ENSG00000082781	0.0900559
rs2674	3	124482222	C	T	7	5	3	8	1	0	rs17282078	NAC	3	124481760	T	A	0.184211	1.10882	8.22102e-05	0.0239396	ITGB5	ENSG00000082781	0.0900559
rs79886161	3	183959959	C	T	8	5	2	5	0	1	rs843334	NAC	3	183955109	C	T	0.100641	1.00294	0.000300992	0.0483977	VWA5B2	ENSG00000145198	0.198882
rs2668195	3	183959961	A	G	8	5	14	10	8	5	rs843334	NAC	3	183955109	C	T	0.100641	1.00294	0.000300992	0.0483977	VWA5B2	ENSG00000145198	0.198882
rs249524	5	35060054	C	G	5	6	5	11	4	6	rs173627	NAC	5	35060501	C	T	0.30606	1.1508	7.58834e-07	0.0016305	PRLR	ENSG00000113494	0.24401
rs249523	5	35060067	C	G	5	6	5	11	4	6	rs173627	NAC	5	35060501	C	T	0.30606	1.1508	7.58834e-07	0.0016305	PRLR	ENSG00000113494	0.24401
rs249522	5	35060319	C	T	5	6	5	11	4	6	rs173627	NAC	5	35060501	C	T	0.30606	1.1508	7.58834e-07	0.0016305	PRLR	ENSG00000113494	0.24401
rs173627	5	35060501	C	T	5	6	6	11	5	6	rs173627	NAC	5	35060501	C	T	0.30606	1.1508	7.58834e-07	0.0016305	PRLR	ENSG00000113494	0.24401
rs249521	5	35060513	A	G	5	6	5	11	4	6	rs173627	NAC	5	35060501	C	T	0.30606	1.1508	7.58834e-07	0.0016305	PRLR	ENSG00000113494	0.24401
rs392279	5	35060731	T	C	5	6	5	10	4	5	rs173627	NAC	5	35060501	C	T	0.30606	1.1508	7.58834e-07	0.0016305	PRLR	ENSG00000113494	0.24401
rs387032	5	35061731	T	C	5	6	5	10	4	5	rs173627	NAC	5	35060501	C	T	0.30606	1.1508	7.58834e-07	0.0016305	PRLR	ENSG00000113494	0.24401
rs401694	5	35062618	C	T	5	6	6	11	5	5	rs173627	NAC	5	35060501	C	T	0.30606	1.1508	7.58834e-07	0.0016305	PRLR	ENSG00000113494	0.24401
rs1043381	5	95221337	C	T	7	9	7	10	7	8	rs17085249	NAC	5	95236415	G	A	0.220681	1.03054	3.84774e-07	0.00101208	ELL2	ENSG00000118985	0.340655
rs17085231	5	95222156	C	T	7	9	7	10	7	8	rs17085249	NAC	5	95236415	G	A	0.220681	1.03054	3.84774e-07	0.00101208	ELL2	ENSG00000118985	0.340655
rs11135441	5	95222277	C	T	7	9	7	13	6	8	rs17085249	NAC	5	95236415	G	A	0.220681	1.03054	3.84774e-07	0.00101208	ELL2	ENSG00000118985	0.340655
rs11135442	5	95222511	T	C	7	9	7	10	7	8	rs17085249	NAC	5	95236415	G	A	0.220681	1.03054	3.84774e-07	0.00101208	ELL2	ENSG00000118985	0.340655
rs112207922	5	95224479	G	A	7	9	3	1	1	0	rs17085249	NAC	5	95236415	G	A	0.220681	1.03054	3.84774e-07	0.00101208	ELL2	ENSG00000118985	0.340655
rs10060104	5	140564594	C	T	6	8	7	12	6	8	rs4151695	NAC	5	140562073	A	C	-0.307854	-1.61934	5.73535e-05	0.0188574	PCDHB16	ENSG00000196963	0.152356
rs10069559	5	140564661	T	C	6	8	7	12	6	8	rs4151695	NAC	5	140562073	A	C	-0.307854	-1.61934	5.73535e-05	0.0188574	PCDHB16	ENSG00000196963	0.152356
rs73273626	5	140564672	T	A	6	8	7	11	6	7	rs4151695	NAC	5	140562073	A	C	-0.307854	-1.61934	5.73535e-05	0.0188574	PCDHB16	ENSG00000196963	0.152356
rs2980409	5	140565046	C	T	6	8	11	13	1	3	rs4151695	NAC	5	140562073	A	C	-0.307854	-1.61934	5.73535e-05	0.0188574	PCDHB16	ENSG00000196963	0.152356
rs2950846	5	140565083	T	C	6	8	14	12	2	3	rs4151695	NAC	5	140562073	A	C	-0.307854	-1.61934	5.73535e-05	0.0188574	PCDHB16	ENSG00000196963	0.152356
rs2338529	5	140565110	C	T	6	8	7	12	6	8	rs4151695	NAC	5	140562073	A	C	-0.307854	-1.61934	5.73535e-05	0.0188574	PCDHB16	ENSG00000196963	0.152356
rs2338530	5	140565168	G	A	6	8	6	12	0	1	rs4151695	NAC	5	140562073	A	C	-0.307854	-1.61934	5.73535e-05	0.0188574	PCDHB16	ENSG00000196963	0.152356
rs114515483	6	31605448	G	C	6	5	15	9	4	3	rs11229	NAC	6	31603770	A	G	0.241505	1.93273	3.56059e-08	0.000187311	PRRC2A	ENSG00000204469	0.133387
rs368214	7	101892328	T	C	5	6	14	14	2	4	rs813000	NAC	7	101916647	A	G	-0.230769	-1.84202	3.26297e-10	5.14962e-06	CUX1	ENSG00000257923	0.733626
rs112770956	7	101892987	A	G	5	6	2	3	0	1	rs813000	NAC	7	101916647	A	G	-0.230769	-1.84202	3.26297e-10	5.14962e-06	CUX1	ENSG00000257923	0.733626
rs56104629	7	101893646	C	T	5	6	2	6	1	4	rs813000	NAC	7	101916647	A	G	-0.230769	-1.84202	3.26297e-10	5.14962e-06	CUX1	ENSG00000257923	0.733626
rs2529113	7	101896232	G	A	5	6	13	5	3	0	rs813000	NAC	7	101916647	A	G	-0.230769	-1.84202	3.26297e-10	5.14962e-06	CUX1	ENSG00000257923	0.733626
rs35652575	7	101896983	G	A	5	6	3	5	1	0	rs813000	NAC	7	101916647	A	G	-0.230769	-1.84202	3.26297e-10	5.14962e-06	CUX1	ENSG00000257923	0.733626
rs2529115	7	101897945	T	G	5	6	3	1	2	0	rs813000	NAC	7	101916647	A	G	-0.230769	-1.84202	3.26297e-10	5.14962e-06	CUX1	ENSG00000257923	0.733626
rs11771127	7	101898037	G	C	5	6	10	4	1	0	rs813000	NAC	7	101916647	A	G	-0.230769	-1.84202	3.26297e-10	5.14962e-06	CUX1	ENSG00000257923	0.733626
rs2529116	7	101900110	C	G	5	6	4	1	2	0	rs813000	NAC	7	101916647	A	G	-0.230769	-1.84202	3.26297e-10	5.14962e-06	CUX1	ENSG00000257923	0.733626
rs2529117	7	101900122	C	T	5	6	3	1	2	0	rs813000	NAC	7	101916647	A	G	-0.230769	-1.84202	3.26297e-10	5.14962e-06	CUX1	ENSG00000257923	0.733626
rs73187873	7	101927248	C	T	5	6	1	1	1	0	rs813000	NAC	7	101916647	A	G	-0.230769	-1.84202	3.26297e-10	5.14962e-06	CUX1	ENSG00000257923	0.733626
rs11987961	8	69446119	A	G	7	6	11	7	7	6	rs2289831	NAC	8	69434195	T	C	0.21112	1.12804	1.45994e-05	0.0102447	C8orf34	ENSG00000165084	0.207268
rs59050152	8	69446170	A	C	7	6	11	7	7	6	rs2289831	NAC	8	69434195	T	C	0.21112	1.12804	1.45994e-05	0.0102447	C8orf34	ENSG00000165084	0.207268
rs11988777	8	69446462	A	G	7	6	11	7	7	6	rs2289831	NAC	8	69434195	T	C	0.21112	1.12804	1.45994e-05	0.0102447	C8orf34	ENSG00000165084	0.207268
rs16934696	8	69446901	G	C	7	6	11	7	7	6	rs2289831	NAC	8	69434195	T	C	0.21112	1.12804	1.45994e-05	0.0102447	C8orf34	ENSG00000165084	0.207268
rs2380477	8	69447323	A	T	7	6	11	7	7	6	rs2289831	NAC	8	69434195	T	C	0.21112	1.12804	1.45994e-05	0.0102447	C8orf34	ENSG00000165084	0.207268
rs6989036	8	69447339	A	C	7	6	11	7	7	6	rs2289831	NAC	8	69434195	T	C	0.21112	1.12804	1.45994e-05	0.0102447	C8orf34	ENSG00000165084	0.207268
rs139491418	8	69448145	G	A	7	6	5	4	1	1	rs2289831	NAC	8	69434195	T	C	0.21112	1.12804	1.45994e-05	0.0102447	C8orf34	ENSG00000165084	0.207268
rs73268417	8	69448482	T	C	7	6	11	7	7	6	rs2289831	NAC	8	69434195	T	C	0.21112	1.12804	1.45994e-05	0.0102447	C8orf34	ENSG00000165084	0.207268
rs13258498	8	69448708	A	G	7	6	15	15	4	2	rs2289831	NAC	8	69434195	T	C	0.21112	1.12804	1.45994e-05	0.0102447	C8orf34	ENSG00000165084	0.207268
rs118087669	8	69449184	A	G	7	6	1	1	1	0	rs2289831	NAC	8	69434195	T	C	0.21112	1.12804	1.45994e-05	0.0102447	C8orf34	ENSG00000165084	0.207268
rs142745672	8	69449554	C	G	7	6	3	1	1	1	rs2289831	NAC	8	69434195	T	C	0.21112	1.12804	1.45994e-05	0.0102447	C8orf34	ENSG00000165084	0.207268
rs3816315	8	69450607	G	A	7	6	11	7	7	6	rs2289831	NAC	8	69434195	T	C	0.21112	1.12804	1.45994e-05	0.0102447	C8orf34	ENSG00000165084	0.207268
rs16935109	8	69730488	G	C	7	6	5	9	1	1	rs2289831	NAC	8	69434195	T	C	0.21112	1.12804	1.45994e-05	0.0102447	C8orf34	ENSG00000165084	0.207268
rs16935110	8	69730719	A	T	7	6	5	9	1	1	rs2289831	NAC	8	69434195	T	C	0.21112	1.12804	1.45994e-05	0.0102447	C8orf34	ENSG00000165084	0.207268
rs77705633	8	69730797	C	A	7	6	5	9	1	1	rs2289831	NAC	8	69434195	T	C	0.21112	1.12804	1.45994e-05	0.0102447	C8orf34	ENSG00000165084	0.207268
rs1063224	10	121588038	A	C	15	11	15	12	15	11	rs1063224	NAC	10	121588038	A	C	0.0512949	3.0455	8.34292e-05	0.0239396	INPP5F	ENSG00000198825	0.527955
rs12764679	10	121588066	G	A	15	11	2	5	1	2	rs1063224	NAC	10	121588038	A	C	0.0512949	3.0455	8.34292e-05	0.0239396	INPP5F	ENSG00000198825	0.527955
rs1129793	10	121588201	T	C	15	11	15	12	15	11	rs1063224	NAC	10	121588038	A	C	0.0512949	3.0455	8.34292e-05	0.0239396	INPP5F	ENSG00000198825	0.527955
rs1129795	10	121588262	C	T	15	11	4	3	1	1	rs1063224	NAC	10	121588038	A	C	0.0512949	3.0455	8.34292e-05	0.0239396	INPP5F	ENSG00000198825	0.527955
rs11554480	10	121588520	G	A	15	11	2	5	1	2	rs1063224	NAC	10	121588038	A	C	0.0512949	3.0455	8.34292e-05	0.0239396	INPP5F	ENSG00000198825	0.527955
rs1048120	10	121588537	A	G	15	11	12	8	7	3	rs1063224	NAC	10	121588038	A	C	0.0512949	3.0455	8.34292e-05	0.0239396	INPP5F	ENSG00000198825	0.527955
rs11554481	10	121588554	T	A	15	11	2	5	1	2	rs1063224	NAC	10	121588038	A	C	0.0512949	3.0455	8.34292e-05	0.0239396	INPP5F	ENSG00000198825	0.527955
rs7940200	11	7488666	C	G	5	6	3	2	1	1	rs10732509	NAC	11	7488872	C	T	-0.39596	-1.88882	9.33888e-06	0.0102406	SYT9	ENSG00000170743	0.47484
rs10732509	11	7488872	T	C	5	6	13	14	5	6	rs10732509	NAC	11	7488872	C	T	-0.39596	-1.88882	9.33888e-06	0.0102406	SYT9	ENSG00000170743	0.47484
rs10732510	11	7488927	C	A	5	6	13	14	5	6	rs10732509	NAC	11	7488872	C	T	-0.39596	-1.88882	9.33888e-06	0.0102406	SYT9	ENSG00000170743	0.47484
rs4076396	11	7490236	T	G	5	6	3	2	1	1	rs10732509	NAC	11	7488872	C	T	-0.39596	-1.88882	9.33888e-06	0.0102406	SYT9	ENSG00000170743	0.47484
rs7940200	11	7488666	C	G	6	6	3	2	1	1	rs10732510	NAC	11	7488927	A	C	-0.408081	-1.63173	5.47639e-05	0.018389	SYT9	ENSG00000170743	0.476238
rs10732509	11	7488872	T	C	6	6	13	14	6	6	rs10732510	NAC	11	7488927	A	C	-0.408081	-1.63173	5.47639e-05	0.018389	SYT9	ENSG00000170743	0.476238
rs10732510	11	7488927	C	A	6	6	13	14	6	6	rs10732510	NAC	11	7488927	A	C	-0.408081	-1.63173	5.47639e-05	0.018389	SYT9	ENSG00000170743	0.476238
rs4076396	11	7490236	T	G	6	6	3	2	1	1	rs10732510	NAC	11	7488927	A	C	-0.408081	-1.63173	5.47639e-05	0.018389	SYT9	ENSG00000170743	0.476238
rs3229	12	42475888	G	A	9	6	21	11	9	6	rs3229	NAC	12	42475888	G	A	0.4	1.70745	8.2651e-07	0.0016305	GXYLT1	ENSG00000151233	0.350839
rs1064469	12	42476613	C	A	9	6	17	15	5	5	rs3229	NAC	12	42475888	G	A	0.4	1.70745	8.2651e-07	0.0016305	GXYLT1	ENSG00000151233	0.350839
rs2406565	12	42476987	T	A	9	6	10	8	2	3	rs3229	NAC	12	42475888	G	A	0.4	1.70745	8.2651e-07	0.0016305	GXYLT1	ENSG00000151233	0.350839
rs17666080	12	42477570	T	C	9	6	6	7	2	3	rs3229	NAC	12	42475888	G	A	0.4	1.70745	8.2651e-07	0.0016305	GXYLT1	ENSG00000151233	0.350839
rs183921771	12	42477675	A	T	9	6	1	0	1	0	rs3229	NAC	12	42475888	G	A	0.4	1.70745	8.2651e-07	0.0016305	GXYLT1	ENSG00000151233	0.350839
rs17224170	12	42478556	A	C	9	6	8	11	2	2	rs3229	NAC	12	42475888	G	A	0.4	1.70745	8.2651e-07	0.0016305	GXYLT1	ENSG00000151233	0.350839
rs185240152	12	42478739	A	C	9	6	1	0	1	0	rs3229	NAC	12	42475888	G	A	0.4	1.70745	8.2651e-07	0.0016305	GXYLT1	ENSG00000151233	0.350839
rs187570916	12	42479399	G	A	9	6	0	1	0	1	rs3229	NAC	12	42475888	G	A	0.4	1.70745	8.2651e-07	0.0016305	GXYLT1	ENSG00000151233	0.350839
rs191432864	12	42479403	T	C	9	6	0	1	0	1	rs3229	NAC	12	42475888	G	A	0.4	1.70745	8.2651e-07	0.0016305	GXYLT1	ENSG00000151233	0.350839
rs183144025	12	42479428	C	T	9	6	0	1	0	1	rs3229	NAC	12	42475888	G	A	0.4	1.70745	8.2651e-07	0.0016305	GXYLT1	ENSG00000151233	0.350839
rs185610558	12	42479436	A	C	9	6	0	1	0	1	rs3229	NAC	12	42475888	G	A	0.4	1.70745	8.2651e-07	0.0016305	GXYLT1	ENSG00000151233	0.350839
rs1492364	12	42479450	A	G	9	6	8	11	2	2	rs3229	NAC	12	42475888	G	A	0.4	1.70745	8.2651e-07	0.0016305	GXYLT1	ENSG00000151233	0.350839
rs190423633	12	42479460	T	C	9	6	0	1	0	1	rs3229	NAC	12	42475888	G	A	0.4	1.70745	8.2651e-07	0.0016305	GXYLT1	ENSG00000151233	0.350839
rs17224177	12	42481443	A	G	9	6	8	10	2	2	rs3229	NAC	12	42475888	G	A	0.4	1.70745	8.2651e-07	0.0016305	GXYLT1	ENSG00000151233	0.350839
rs17801478	12	42481545	T	C	9	6	10	8	2	3	rs3229	NAC	12	42475888	G	A	0.4	1.70745	8.2651e-07	0.0016305	GXYLT1	ENSG00000151233	0.350839
rs7309351	12	107077432	T	C	5	10	13	16	5	10	rs10467029	NAC	12	107078448	C	T	0.301671	1.14399	3.52499e-06	0.0050574	LOC100505978	ENSG00000257711	0.344848
rs10467029	12	107078448	C	T	5	10	13	16	5	10	rs10467029	NAC	12	107078448	C	T	0.301671	1.14399	3.52499e-06	0.0050574	LOC100505978	ENSG00000257711	0.344848
rs660652	15	78887832	G	A	7	6	14	13	7	6	rs660652	NAC	15	78887832	A	G	0.158218	1.45784	0.000148903	0.0330984	CHRNA3	ENSG00000080644	0.743011
rs472054	15	78887994	G	A	7	6	14	13	7	6	rs660652	NAC	15	78887832	A	G	0.158218	1.45784	0.000148903	0.0330984	CHRNA3	ENSG00000080644	0.743011
rs578776	15	78888400	G	A	7	6	9	16	2	4	rs660652	NAC	15	78887832	A	G	0.158218	1.45784	0.000148903	0.0330984	CHRNA3	ENSG00000080644	0.743011
rs1051730	15	78894339	G	A	7	6	19	11	5	2	rs660652	NAC	15	78887832	A	G	0.158218	1.45784	0.000148903	0.0330984	CHRNA3	ENSG00000080644	0.743011
rs3743075	15	78909452	C	T	7	6	14	13	7	6	rs660652	NAC	15	78887832	A	G	0.158218	1.45784	0.000148903	0.0330984	CHRNA3	ENSG00000080644	0.743011
rs8040868	15	78911181	T	C	7	6	19	12	6	2	rs660652	NAC	15	78887832	A	G	0.158218	1.45784	0.000148903	0.0330984	CHRNA3	ENSG00000080644	0.743011
AX-39952757	15	78911230	C	T	7	6	1	1	1	0	rs660652	NAC	15	78887832	A	G	0.158218	1.45784	0.000148903	0.0330984	CHRNA3	ENSG00000080644	0.743011
rs114326849	16	87730655	G	A	6	6	5	4	0	1	rs3751725	NAC	16	87678165	G	A	0.198485	1.21063	3.4524e-05	0.0156249	JPH3	ENSG00000154118	0.185903
rs11859208	16	87730664	T	C	6	6	5	9	0	2	rs3751725	NAC	16	87678165	G	A	0.198485	1.21063	3.4524e-05	0.0156249	JPH3	ENSG00000154118	0.185903
rs72810190	16	87730826	C	G	6	6	5	9	0	2	rs3751725	NAC	16	87678165	G	A	0.198485	1.21063	3.4524e-05	0.0156249	JPH3	ENSG00000154118	0.185903
rs1062787	17	61896004	C	T	7	5	16	10	4	3	rs55868506	NAC	17	61851686	T	G	0.172619	1.20824	9.12086e-05	0.0256101	DDX42	ENSG00000198231	0.239018
rs1062788	17	61896127	G	C	7	5	16	10	4	3	rs55868506	NAC	17	61851686	T	G	0.172619	1.20824	9.12086e-05	0.0256101	DDX42	ENSG00000198231	0.239018
rs1062790	17	61896455	G	A	7	5	16	10	4	3	rs55868506	NAC	17	61851686	T	G	0.172619	1.20824	9.12086e-05	0.0256101	DDX42	ENSG00000198231	0.239018
rs1062791	17	61896487	T	C	7	5	16	10	4	3	rs55868506	NAC	17	61851686	T	G	0.172619	1.20824	9.12086e-05	0.0256101	DDX42	ENSG00000198231	0.239018
rs11083725	19	44300576	T	C	8	11	16	15	7	10	rs349047	NAC	19	44300884	G	A	-0.340909	-1.49831	0.000213749	0.0393214	LYPD5	ENSG00000159871	0.408347
rs349046	19	44300626	T	C	8	11	15	16	8	11	rs349047	NAC	19	44300884	G	A	-0.340909	-1.49831	0.000213749	0.0393214	LYPD5	ENSG00000159871	0.408347
rs349047	19	44300884	A	G	8	11	15	16	8	11	rs349047	NAC	19	44300884	G	A	-0.340909	-1.49831	0.000213749	0.0393214	LYPD5	ENSG00000159871	0.408347
rs349048	19	44300937	T	C	8	11	14	16	7	11	rs349047	NAC	19	44300884	G	A	-0.340909	-1.49831	0.000213749	0.0393214	LYPD5	ENSG00000159871	0.408347
rs349049	19	44301400	C	T	8	11	15	16	8	11	rs349047	NAC	19	44300884	G	A	-0.340909	-1.49831	0.000213749	0.0393214	LYPD5	ENSG00000159871	0.408347
rs349050	19	44301425	A	G	8	11	15	16	8	11	rs349047	NAC	19	44300884	G	A	-0.340909	-1.49831	0.000213749	0.0393214	LYPD5	ENSG00000159871	0.408347
rs4525602	19	44301513	A	G	8	11	0	1	0	1	rs349047	NAC	19	44300884	G	A	-0.340909	-1.49831	0.000213749	0.0393214	LYPD5	ENSG00000159871	0.408347
rs10416177	19	44301543	T	G	8	11	16	15	7	10	rs349047	NAC	19	44300884	G	A	-0.340909	-1.49831	0.000213749	0.0393214	LYPD5	ENSG00000159871	0.408347
rs62116990	19	44301608	G	A	8	11	15	19	7	11	rs349047	NAC	19	44300884	G	A	-0.340909	-1.49831	0.000213749	0.0393214	LYPD5	ENSG00000159871	0.408347
rs5997642	22	30812549	G	C	10	9	12	13	6	5	rs2299829	NAC	22	30817370	A	T	0.279832	1.10851	7.06919e-05	0.0218757	SEC14L2	ENSG00000272689	0.630591
rs146222556	22	30818913	T	C	10	9	1	2	1	0	rs2299829	NAC	22	30817370	A	T	0.279832	1.10851	7.06919e-05	0.0218757	SEC14L2	ENSG00000272689	0.630591
rs56325714	22	30818965	G	C	10	9	4	7	2	3	rs2299829	NAC	22	30817370	A	T	0.279832	1.10851	7.06919e-05	0.0218757	SEC14L2	ENSG00000272689	0.630591
rs1061660	22	30819628	T	C	10	9	13	14	6	6	rs2299829	NAC	22	30817370	A	T	0.279832	1.10851	7.06919e-05	0.0218757	SEC14L2	ENSG00000272689	0.630591
rs1061664	22	30819758	G	A	10	9	10	7	5	2	rs2299829	NAC	22	30817370	A	T	0.279832	1.10851	7.06919e-05	0.0218757	SEC14L2	ENSG00000272689	0.630591
rs17658686	22	30820077	C	G	10	9	17	16	9	9	rs2299829	NAC	22	30817370	A	T	0.279832	1.10851	7.06919e-05	0.0218757	SEC14L2	ENSG00000272689	0.630591
rs1046199	22	30820550	T	C	10	9	11	13	5	5	rs2299829	NAC	22	30817370	A	T	0.279832	1.10851	7.06919e-05	0.0218757	SEC14L2	ENSG00000272689	0.630591
rs5994305	22	30820707	A	G	10	9	12	6	3	3	rs2299829	NAC	22	30817370	A	T	0.279832	1.10851	7.06919e-05	0.0218757	SEC14L2	ENSG00000272689	0.630591
rs184707765	22	30821043	T	C	10	9	2	2	0	1	rs2299829	NAC	22	30817370	A	T	0.279832	1.10851	7.06919e-05	0.0218757	SEC14L2	ENSG00000272689	0.630591
rs2481	22	36677400	G	A	6	5	8	6	6	5	rs12107	NAC	22	36677982	G	A	0.202266	1.54802	5.17654e-05	0.01776	MYH9	ENSG00000100345	0.295128
rs12107	22	36677982	G	A	6	5	8	6	6	5	rs12107	NAC	22	36677982	G	A	0.202266	1.54802	5.17654e-05	0.01776	MYH9	ENSG00000100345	0.295128
rs899974	1	53550187	T	C	7	6	3	4	1	1	rs1769316	SFC	1	53537266	G	A	0.369643	1.31046	9.6115e-06	0.00910952	PODN	ENSG00000174348	0.55611
rs111326659	1	53550469	T	C	7	6	1	0	1	0	rs1769316	SFC	1	53537266	G	A	0.369643	1.31046	9.6115e-06	0.00910952	PODN	ENSG00000174348	0.55611
rs2282339	1	53550543	A	G	7	6	3	4	1	1	rs1769316	SFC	1	53537266	G	A	0.369643	1.31046	9.6115e-06	0.00910952	PODN	ENSG00000174348	0.55611
rs41294750	1	53550640	C	T	7	6	0	2	0	1	rs1769316	SFC	1	53537266	G	A	0.369643	1.31046	9.6115e-06	0.00910952	PODN	ENSG00000174348	0.55611
rs2282340	1	53551065	G	A	7	6	4	2	1	0	rs1769316	SFC	1	53537266	G	A	0.369643	1.31046	9.6115e-06	0.00910952	PODN	ENSG00000174348	0.55611
rs12042319	1	63049819	G	A	5	5	16	16	5	5	rs12042319	SFC	1	63049819	G	A	-0.454545	-1.81833	0.000172805	0.0479323	DOCK7	ENSG00000116641	0.347045
rs6673	1	75171211	G	A	7	12	14	19	7	12	rs6673	SFC	1	75171211	G	A	-0.282774	-1.3343	1.48325e-05	0.0114545	CRYZ	ENSG00000116791	0.216653
rs17459	1	75171751	C	T	7	12	14	22	2	11	rs6673	SFC	1	75171211	G	A	-0.282774	-1.3343	1.48325e-05	0.0114545	CRYZ	ENSG00000116791	0.216653
rs182639596	1	75171798	A	C	7	12	1	0	1	0	rs6673	SFC	1	75171211	G	A	-0.282774	-1.3343	1.48325e-05	0.0114545	CRYZ	ENSG00000116791	0.216653
rs3468	4	3505448	G	A	5	5	15	15	3	4	rs1794424	SFC	4	3512690	T	C	-0.435897	-1.79778	3.82961e-05	0.0262311	LRPAP1	ENSG00000163956	0.757588
rs56298218	4	3505750	G	T	5	5	1	1	1	0	rs1794424	SFC	4	3512690	T	C	-0.435897	-1.79778	3.82961e-05	0.0262311	LRPAP1	ENSG00000163956	0.757588
rs11723071	4	3505847	C	A	5	5	10	9	2	1	rs1794424	SFC	4	3512690	T	C	-0.435897	-1.79778	3.82961e-05	0.0262311	LRPAP1	ENSG00000163956	0.757588
rs9999697	4	3505989	A	G	5	5	8	8	2	1	rs1794424	SFC	4	3512690	T	C	-0.435897	-1.79778	3.82961e-05	0.0262311	LRPAP1	ENSG00000163956	0.757588
rs56358267	4	3506182	A	G	5	5	17	10	2	1	rs1794424	SFC	4	3512690	T	C	-0.435897	-1.79778	3.82961e-05	0.0262311	LRPAP1	ENSG00000163956	0.757588
rs6836064	4	3506214	T	C	5	5	0	1	0	1	rs1794424	SFC	4	3512690	T	C	-0.435897	-1.79778	3.82961e-05	0.0262311	LRPAP1	ENSG00000163956	0.757588
rs2858025	4	3506440	C	G	5	5	12	17	3	4	rs1794424	SFC	4	3512690	T	C	-0.435897	-1.79778	3.82961e-05	0.0262311	LRPAP1	ENSG00000163956	0.757588
rs2858027	4	3506933	G	A	5	5	10	14	5	4	rs1794424	SFC	4	3512690	T	C	-0.435897	-1.79778	3.82961e-05	0.0262311	LRPAP1	ENSG00000163956	0.757588
rs2858028	4	3507248	G	C	5	5	10	15	5	5	rs1794424	SFC	4	3512690	T	C	-0.435897	-1.79778	3.82961e-05	0.0262311	LRPAP1	ENSG00000163956	0.757588
rs140653273	4	3507383	C	T	5	5	1	2	0	2	rs1794424	SFC	4	3512690	T	C	-0.435897	-1.79778	3.82961e-05	0.0262311	LRPAP1	ENSG00000163956	0.757588
rs77298395	4	3507521	G	T	5	5	1	3	0	2	rs1794424	SFC	4	3512690	T	C	-0.435897	-1.79778	3.82961e-05	0.0262311	LRPAP1	ENSG00000163956	0.757588
rs6820191	4	3508342	G	A	5	5	10	8	2	1	rs1794424	SFC	4	3512690	T	C	-0.435897	-1.79778	3.82961e-05	0.0262311	LRPAP1	ENSG00000163956	0.757588
rs55916136	4	3508591	C	T	5	5	7	11	1	3	rs1794424	SFC	4	3512690	T	C	-0.435897	-1.79778	3.82961e-05	0.0262311	LRPAP1	ENSG00000163956	0.757588
rs2699403	4	3508671	T	C	5	5	12	17	3	4	rs1794424	SFC	4	3512690	T	C	-0.435897	-1.79778	3.82961e-05	0.0262311	LRPAP1	ENSG00000163956	0.757588
rs150812194	4	3508865	C	A	5	5	1	2	0	1	rs1794424	SFC	4	3512690	T	C	-0.435897	-1.79778	3.82961e-05	0.0262311	LRPAP1	ENSG00000163956	0.757588
rs28410166	4	3509097	G	T	5	5	7	11	1	3	rs1794424	SFC	4	3512690	T	C	-0.435897	-1.79778	3.82961e-05	0.0262311	LRPAP1	ENSG00000163956	0.757588
rs28547570	4	3509153	A	G	5	5	7	11	1	3	rs1794424	SFC	4	3512690	T	C	-0.435897	-1.79778	3.82961e-05	0.0262311	LRPAP1	ENSG00000163956	0.757588
rs2858029	4	3509259	C	T	5	5	17	10	2	1	rs1794424	SFC	4	3512690	T	C	-0.435897	-1.79778	3.82961e-05	0.0262311	LRPAP1	ENSG00000163956	0.757588
rs71608285	4	3509260	G	A	5	5	8	8	2	1	rs1794424	SFC	4	3512690	T	C	-0.435897	-1.79778	3.82961e-05	0.0262311	LRPAP1	ENSG00000163956	0.757588
rs11729369	4	3509962	A	C	5	5	12	8	2	1	rs1794424	SFC	4	3512690	T	C	-0.435897	-1.79778	3.82961e-05	0.0262311	LRPAP1	ENSG00000163956	0.757588
rs75458081	4	3510269	C	T	5	5	5	2	1	1	rs1794424	SFC	4	3512690	T	C	-0.435897	-1.79778	3.82961e-05	0.0262311	LRPAP1	ENSG00000163956	0.757588
rs79595315	4	3510415	G	C	5	5	6	2	1	1	rs1794424	SFC	4	3512690	T	C	-0.435897	-1.79778	3.82961e-05	0.0262311	LRPAP1	ENSG00000163956	0.757588
rs3184	4	3510514	C	T	5	5	10	15	5	5	rs1794424	SFC	4	3512690	T	C	-0.435897	-1.79778	3.82961e-05	0.0262311	LRPAP1	ENSG00000163956	0.757588
rs3182	4	3510598	A	G	5	5	12	17	3	4	rs1794424	SFC	4	3512690	T	C	-0.435897	-1.79778	3.82961e-05	0.0262311	LRPAP1	ENSG00000163956	0.757588
rs3183	4	3510615	G	A	5	5	10	15	5	5	rs1794424	SFC	4	3512690	T	C	-0.435897	-1.79778	3.82961e-05	0.0262311	LRPAP1	ENSG00000163956	0.757588
rs10001975	4	3510769	G	A	5	5	8	8	2	1	rs1794424	SFC	4	3512690	T	C	-0.435897	-1.79778	3.82961e-05	0.0262311	LRPAP1	ENSG00000163956	0.757588
rs1730765	4	3510954	G	A	5	5	15	10	2	1	rs1794424	SFC	4	3512690	T	C	-0.435897	-1.79778	3.82961e-05	0.0262311	LRPAP1	ENSG00000163956	0.757588
rs10002108	4	3510957	A	G	5	5	21	7	4	0	rs1794424	SFC	4	3512690	T	C	-0.435897	-1.79778	3.82961e-05	0.0262311	LRPAP1	ENSG00000163956	0.757588
rs10014466	4	3512137	C	T	5	5	8	8	2	1	rs1794424	SFC	4	3512690	T	C	-0.435897	-1.79778	3.82961e-05	0.0262311	LRPAP1	ENSG00000163956	0.757588
rs1794423	4	3512563	C	T	5	5	11	12	1	3	rs1794424	SFC	4	3512690	T	C	-0.435897	-1.79778	3.82961e-05	0.0262311	LRPAP1	ENSG00000163956	0.757588
rs1794424	4	3512690	C	T	5	5	10	15	5	5	rs1794424	SFC	4	3512690	T	C	-0.435897	-1.79778	3.82961e-05	0.0262311	LRPAP1	ENSG00000163956	0.757588
rs1741556	4	3513125	G	A	5	5	10	15	5	5	rs1794424	SFC	4	3512690	T	C	-0.435897	-1.79778	3.82961e-05	0.0262311	LRPAP1	ENSG00000163956	0.757588
rs2014440	4	3513621	T	C	5	5	7	10	2	1	rs1794424	SFC	4	3512690	T	C	-0.435897	-1.79778	3.82961e-05	0.0262311	LRPAP1	ENSG00000163956	0.757588
rs2093098	4	3513834	T	C	5	5	15	11	4	2	rs1794424	SFC	4	3512690	T	C	-0.435897	-1.79778	3.82961e-05	0.0262311	LRPAP1	ENSG00000163956	0.757588
rs730748	4	3514086	C	A	5	5	10	7	2	1	rs1794424	SFC	4	3512690	T	C	-0.435897	-1.79778	3.82961e-05	0.0262311	LRPAP1	ENSG00000163956	0.757588
rs2077130	4	3514229	T	C	5	5	15	14	3	4	rs1794424	SFC	4	3512690	T	C	-0.435897	-1.79778	3.82961e-05	0.0262311	LRPAP1	ENSG00000163956	0.757588
rs1794438	4	3514237	C	A	5	5	10	15	5	5	rs1794424	SFC	4	3512690	T	C	-0.435897	-1.79778	3.82961e-05	0.0262311	LRPAP1	ENSG00000163956	0.757588
rs1049574	4	3514539	G	A	5	5	7	10	1	3	rs1794424	SFC	4	3512690	T	C	-0.435897	-1.79778	3.82961e-05	0.0262311	LRPAP1	ENSG00000163956	0.757588
rs6789	4	3514695	A	G	5	5	17	7	2	1	rs1794424	SFC	4	3512690	T	C	-0.435897	-1.79778	3.82961e-05	0.0262311	LRPAP1	ENSG00000163956	0.757588
rs13325	4	3519762	A	G	5	5	8	9	2	1	rs1794424	SFC	4	3512690	T	C	-0.435897	-1.79778	3.82961e-05	0.0262311	LRPAP1	ENSG00000163956	0.757588
rs72659058	4	79462311	T	A	5	6	12	5	1	1	rs4975070	SFC	4	79455714	C	G	0.35	1.45941	0.000199101	0.0494848	FRAS1	ENSG00000138759	0.514976
rs3749485	4	79462560	A	T	5	6	12	11	2	4	rs4975070	SFC	4	79455714	C	G	0.35	1.45941	0.000199101	0.0494848	FRAS1	ENSG00000138759	0.514976
rs3811747	4	79464432	T	C	5	6	15	13	3	5	rs4975070	SFC	4	79455714	C	G	0.35	1.45941	0.000199101	0.0494848	FRAS1	ENSG00000138759	0.514976
rs11098227	4	79464767	C	T	5	6	13	13	2	5	rs4975070	SFC	4	79455714	C	G	0.35	1.45941	0.000199101	0.0494848	FRAS1	ENSG00000138759	0.514976
rs11098228	4	79464978	A	G	5	6	16	14	3	4	rs4975070	SFC	4	79455714	C	G	0.35	1.45941	0.000199101	0.0494848	FRAS1	ENSG00000138759	0.514976
rs12522213	5	53815721	G	C	8	9	8	5	2	1	rs2910808	SFC	5	53815918	A	C	-0.354557	-1.06178	0.000115548	0.0419351	SNX18	ENSG00000178996	0.487021
rs2565014	5	53815722	G	A	8	9	15	20	4	8	rs2910808	SFC	5	53815918	A	C	-0.354557	-1.06178	0.000115548	0.0419351	SNX18	ENSG00000178996	0.487021
rs2910808	5	53815918	C	A	8	9	14	17	8	9	rs2910808	SFC	5	53815918	A	C	-0.354557	-1.06178	0.000115548	0.0419351	SNX18	ENSG00000178996	0.487021
rs71592647	5	53815920	T	G	8	9	7	10	3	5	rs2910808	SFC	5	53815918	A	C	-0.354557	-1.06178	0.000115548	0.0419351	SNX18	ENSG00000178996	0.487021
rs2564990	5	53816782	C	T	8	9	14	17	8	9	rs2910808	SFC	5	53815918	A	C	-0.354557	-1.06178	0.000115548	0.0419351	SNX18	ENSG00000178996	0.487021
rs11741770	5	53840532	A	G	8	9	5	10	1	5	rs2910808	SFC	5	53815918	A	C	-0.354557	-1.06178	0.000115548	0.0419351	SNX18	ENSG00000178996	0.487021
rs72765750	5	53841956	G	A	8	9	2	1	1	0	rs2910808	SFC	5	53815918	A	C	-0.354557	-1.06178	0.000115548	0.0419351	SNX18	ENSG00000178996	0.487021
rs11950492	5	58265231	A	G	13	7	11	8	4	1	rs16889518	SFC	5	58571617	A	G	0.258929	1.35901	1.35819e-05	0.0110072	PDE4D	ENSG00000113448	0.177316
rs11950495	5	58265250	A	G	13	7	2	5	0	1	rs16889518	SFC	5	58571617	A	G	0.258929	1.35901	1.35819e-05	0.0110072	PDE4D	ENSG00000113448	0.177316
rs11959349	5	58265373	A	C	13	7	11	8	4	1	rs16889518	SFC	5	58571617	A	G	0.258929	1.35901	1.35819e-05	0.0110072	PDE4D	ENSG00000113448	0.177316
rs11956001	5	58265526	C	A	13	7	11	8	4	1	rs16889518	SFC	5	58571617	A	G	0.258929	1.35901	1.35819e-05	0.0110072	PDE4D	ENSG00000113448	0.177316
rs13160982	5	58265576	G	A	13	7	11	8	4	1	rs16889518	SFC	5	58571617	A	G	0.258929	1.35901	1.35819e-05	0.0110072	PDE4D	ENSG00000113448	0.177316
rs17291089	5	58265605	T	G	13	7	4	5	2	1	rs16889518	SFC	5	58571617	A	G	0.258929	1.35901	1.35819e-05	0.0110072	PDE4D	ENSG00000113448	0.177316
rs10071088	5	58266452	C	A	13	7	11	8	4	1	rs16889518	SFC	5	58571617	A	G	0.258929	1.35901	1.35819e-05	0.0110072	PDE4D	ENSG00000113448	0.177316
rs829258	5	58266490	C	G	13	7	17	15	7	2	rs16889518	SFC	5	58571617	A	G	0.258929	1.35901	1.35819e-05	0.0110072	PDE4D	ENSG00000113448	0.177316
rs702530	5	58267557	T	C	13	7	17	15	7	2	rs16889518	SFC	5	58571617	A	G	0.258929	1.35901	1.35819e-05	0.0110072	PDE4D	ENSG00000113448	0.177316
rs702531	5	58267723	C	A	13	7	17	15	7	2	rs16889518	SFC	5	58571617	A	G	0.258929	1.35901	1.35819e-05	0.0110072	PDE4D	ENSG00000113448	0.177316
rs829259	5	58267976	A	T	13	7	15	15	7	1	rs16889518	SFC	5	58571617	A	G	0.258929	1.35901	1.35819e-05	0.0110072	PDE4D	ENSG00000113448	0.177316
rs10035437	5	58268007	A	G	13	7	11	9	4	1	rs16889518	SFC	5	58571617	A	G	0.258929	1.35901	1.35819e-05	0.0110072	PDE4D	ENSG00000113448	0.177316
rs10036063	5	58268203	T	C	13	7	11	9	4	1	rs16889518	SFC	5	58571617	A	G	0.258929	1.35901	1.35819e-05	0.0110072	PDE4D	ENSG00000113448	0.177316
rs12658211	5	58268212	C	A	13	7	11	9	4	1	rs16889518	SFC	5	58571617	A	G	0.258929	1.35901	1.35819e-05	0.0110072	PDE4D	ENSG00000113448	0.177316
rs10940636	5	58268553	G	A	13	7	11	9	4	1	rs16889518	SFC	5	58571617	A	G	0.258929	1.35901	1.35819e-05	0.0110072	PDE4D	ENSG00000113448	0.177316
rs10075508	5	58268853	C	T	13	7	11	9	4	1	rs16889518	SFC	5	58571617	A	G	0.258929	1.35901	1.35819e-05	0.0110072	PDE4D	ENSG00000113448	0.177316
rs17719258	5	58269240	T	C	13	7	4	5	2	1	rs16889518	SFC	5	58571617	A	G	0.258929	1.35901	1.35819e-05	0.0110072	PDE4D	ENSG00000113448	0.177316
rs1057412	6	31321752	T	G	6	10	4	4	1	1	rs1050723	SFC	6	31323321	G	A	-0.0554097	-1.33399	7.85548e-05	0.0341239	HLA-B	ENSG00000234745	0.0798722
rs1057387	6	31321753	T	G	6	10	3	3	0	2	rs1050723	SFC	6	31323321	G	A	-0.0554097	-1.33399	7.85548e-05	0.0341239	HLA-B	ENSG00000234745	0.0798722
rs1057151	6	31321776	T	C	6	10	3	3	0	2	rs1050723	SFC	6	31323321	G	A	-0.0554097	-1.33399	7.85548e-05	0.0341239	HLA-B	ENSG00000234745	0.0798722
AX-82949200	6	31321882	G	A	6	10	8	12	6	10	rs1050723	SFC	6	31323321	G	A	-0.0554097	-1.33399	7.85548e-05	0.0341239	HLA-B	ENSG00000234745	0.0798722
rs1056429	6	31321883	G	A	6	10	8	5	0	2	rs1050723	SFC	6	31323321	G	A	-0.0554097	-1.33399	7.85548e-05	0.0341239	HLA-B	ENSG00000234745	0.0798722
rs1093	6	31321906	A	G	6	10	9	13	6	9	rs1050723	SFC	6	31323321	G	A	-0.0554097	-1.33399	7.85548e-05	0.0341239	HLA-B	ENSG00000234745	0.0798722
rs1055821	6	31321919	G	T	6	10	5	3	0	2	rs1050723	SFC	6	31323321	G	A	-0.0554097	-1.33399	7.85548e-05	0.0341239	HLA-B	ENSG00000234745	0.0798722
rs1055348	6	31321948	T	G	6	10	6	6	1	3	rs1050723	SFC	6	31323321	G	A	-0.0554097	-1.33399	7.85548e-05	0.0341239	HLA-B	ENSG00000234745	0.0798722
rs1054111	6	31322026	C	A	6	10	4	7	1	1	rs1050723	SFC	6	31323321	G	A	-0.0554097	-1.33399	7.85548e-05	0.0341239	HLA-B	ENSG00000234745	0.0798722
rs1053726	6	31322047	A	G	6	10	9	7	0	2	rs1050723	SFC	6	31323321	G	A	-0.0554097	-1.33399	7.85548e-05	0.0341239	HLA-B	ENSG00000234745	0.0798722
rs4740047	8	86193806	A	G	9	7	18	17	9	7	rs4617148	SFC	8	86194361	A	C	-0.192308	-1.57725	0.000122682	0.0419351	CA13	ENSG00000185015	0.547524
rs4617148	8	86194361	C	A	9	7	18	17	9	7	rs4617148	SFC	8	86194361	A	C	-0.192308	-1.57725	0.000122682	0.0419351	CA13	ENSG00000185015	0.547524
rs55702127	8	86194487	A	C	9	7	2	5	0	2	rs4617148	SFC	8	86194361	A	C	-0.192308	-1.57725	0.000122682	0.0419351	CA13	ENSG00000185015	0.547524
rs1908762	8	86195671	C	T	9	7	18	17	9	7	rs4617148	SFC	8	86194361	A	C	-0.192308	-1.57725	0.000122682	0.0419351	CA13	ENSG00000185015	0.547524
rs10978177	9	108398331	T	G	7	7	5	9	2	1	rs1024366	SFC	9	108399825	T	C	-0.334135	-1.57558	3.64451e-05	0.0262041	FKTN	ENSG00000106692	0.134185
rs2768282	9	108398678	A	G	7	7	8	7	7	7	rs1024366	SFC	9	108399825	T	C	-0.334135	-1.57558	3.64451e-05	0.0262041	FKTN	ENSG00000106692	0.134185
rs1024366	9	108399825	T	C	7	7	8	7	7	7	rs1024366	SFC	9	108399825	T	C	-0.334135	-1.57558	3.64451e-05	0.0262041	FKTN	ENSG00000106692	0.134185
rs1854124	9	108402586	G	A	7	7	4	5	1	0	rs1024366	SFC	9	108399825	T	C	-0.334135	-1.57558	3.64451e-05	0.0262041	FKTN	ENSG00000106692	0.134185
rs1854125	9	108402607	G	A	7	7	2	3	1	0	rs1024366	SFC	9	108399825	T	C	-0.334135	-1.57558	3.64451e-05	0.0262041	FKTN	ENSG00000106692	0.134185
rs2010861	9	108402805	G	T	7	7	8	7	7	7	rs1024366	SFC	9	108399825	T	C	-0.334135	-1.57558	3.64451e-05	0.0262041	FKTN	ENSG00000106692	0.134185
rs1048215	9	108403163	T	A	7	7	5	9	2	1	rs1024366	SFC	9	108399825	T	C	-0.334135	-1.57558	3.64451e-05	0.0262041	FKTN	ENSG00000106692	0.134185
rs2512676	11	83166720	T	G	5	6	12	13	2	1	rs983590	SFC	11	83358629	C	T	-0.365863	-1.41606	6.88049e-07	0.0020495	DLG2	ENSG00000255311	0.179712
rs45505501	11	118405305	G	A	11	9	11	9	11	9	rs45485302	SFC	11	118405377	C	A	0.0846233	1.16317	0.000177829	0.0479323	TMEM25	ENSG00000149582	0.271166
rs45485302	11	118405377	C	A	11	9	11	9	11	9	rs45485302	SFC	11	118405377	C	A	0.0846233	1.16317	0.000177829	0.0479323	TMEM25	ENSG00000149582	0.271166
rs45548238	11	118405437	C	T	11	9	11	9	11	9	rs45485302	SFC	11	118405377	C	A	0.0846233	1.16317	0.000177829	0.0479323	TMEM25	ENSG00000149582	0.271166
rs45522239	11	118405438	A	G	11	9	11	8	11	8	rs45485302	SFC	11	118405377	C	A	0.0846233	1.16317	0.000177829	0.0479323	TMEM25	ENSG00000149582	0.271166
rs45474901	11	118405453	T	C	11	9	11	9	11	9	rs45485302	SFC	11	118405377	C	A	0.0846233	1.16317	0.000177829	0.0479323	TMEM25	ENSG00000149582	0.271166
rs3741323	11	118405641	A	G	11	9	11	9	11	9	rs45485302	SFC	11	118405377	C	A	0.0846233	1.16317	0.000177829	0.0479323	TMEM25	ENSG00000149582	0.271166
rs45479397	11	118405700	G	A	11	9	3	2	2	0	rs45485302	SFC	11	118405377	C	A	0.0846233	1.16317	0.000177829	0.0479323	TMEM25	ENSG00000149582	0.271166
rs3741324	11	118405835	G	A	11	9	11	9	11	9	rs45485302	SFC	11	118405377	C	A	0.0846233	1.16317	0.000177829	0.0479323	TMEM25	ENSG00000149582	0.271166
rs3741325	11	118405989	A	G	11	9	11	9	11	9	rs45485302	SFC	11	118405377	C	A	0.0846233	1.16317	0.000177829	0.0479323	TMEM25	ENSG00000149582	0.271166
rs3743028	15	42117783	G	C	10	10	5	5	1	0	rs3179542	SFC	15	42118123	G	C	-0.232191	-1.28561	2.67689e-09	5.58159e-05	MAPKBP1	ENSG00000250379	0.296126
rs3179542	15	42118123	G	C	10	10	10	10	10	10	rs3179542	SFC	15	42118123	G	C	-0.232191	-1.28561	2.67689e-09	5.58159e-05	MAPKBP1	ENSG00000250379	0.296126
rs1197687	15	42118651	C	T	10	10	8	5	2	2	rs3179542	SFC	15	42118123	G	C	-0.232191	-1.28561	2.67689e-09	5.58159e-05	MAPKBP1	ENSG00000250379	0.296126
rs3743024	15	42118971	A	G	10	10	10	10	10	10	rs3179542	SFC	15	42118123	G	C	-0.232191	-1.28561	2.67689e-09	5.58159e-05	MAPKBP1	ENSG00000250379	0.296126
rs4924576	15	42119593	C	A	10	10	10	10	10	10	rs3179542	SFC	15	42118123	G	C	-0.232191	-1.28561	2.67689e-09	5.58159e-05	MAPKBP1	ENSG00000250379	0.296126
rs4923914	15	42119603	C	T	10	10	10	10	10	10	rs3179542	SFC	15	42118123	G	C	-0.232191	-1.28561	2.67689e-09	5.58159e-05	MAPKBP1	ENSG00000250379	0.296126
rs4923915	15	42119606	C	T	10	10	10	10	10	10	rs3179542	SFC	15	42118123	G	C	-0.232191	-1.28561	2.67689e-09	5.58159e-05	MAPKBP1	ENSG00000250379	0.296126
rs2277535	15	42119711	G	A	10	10	10	10	10	10	rs3179542	SFC	15	42118123	G	C	-0.232191	-1.28561	2.67689e-09	5.58159e-05	MAPKBP1	ENSG00000250379	0.296126
rs1043627	15	42119900	C	T	10	10	8	4	2	2	rs3179542	SFC	15	42118123	G	C	-0.232191	-1.28561	2.67689e-09	5.58159e-05	MAPKBP1	ENSG00000250379	0.296126
rs36076768	15	66795585	T	G	5	7	5	7	5	7	rs36076768	SFC	15	66795585	T	G	0.00789064	1.47728	1.08052e-08	0.00011265	SNORD18A	ENSG00000200623	0.0361422
rs8076247	17	14110827	G	A	6	5	9	14	2	1	rs11078234	SFC	17	14110901	A	G	-0.208974	-1.21656	4.96773e-06	0.00690548	COX10	ENSG00000006695	0.220647
rs11078233	17	14110852	T	C	6	5	6	5	6	5	rs11078234	SFC	17	14110901	A	G	-0.208974	-1.21656	4.96773e-06	0.00690548	COX10	ENSG00000006695	0.220647
rs11078234	17	14110901	A	G	6	5	6	5	6	5	rs11078234	SFC	17	14110901	A	G	-0.208974	-1.21656	4.96773e-06	0.00690548	COX10	ENSG00000006695	0.220647
rs75823746	17	14110968	G	C	6	5	1	2	0	1	rs11078234	SFC	17	14110901	A	G	-0.208974	-1.21656	4.96773e-06	0.00690548	COX10	ENSG00000006695	0.220647
rs7214082	17	14111176	C	A	6	5	6	5	6	5	rs11078234	SFC	17	14110901	A	G	-0.208974	-1.21656	4.96773e-06	0.00690548	COX10	ENSG00000006695	0.220647
rs1802618	17	14111287	T	C	6	5	6	5	6	5	rs11078234	SFC	17	14110901	A	G	-0.208974	-1.21656	4.96773e-06	0.00690548	COX10	ENSG00000006695	0.220647
rs2071245	17	14111504	C	A	6	5	1	2	0	1	rs11078234	SFC	17	14110901	A	G	-0.208974	-1.21656	4.96773e-06	0.00690548	COX10	ENSG00000006695	0.220647
rs1050216	17	14111606	T	C	6	5	6	5	6	5	rs11078234	SFC	17	14110901	A	G	-0.208974	-1.21656	4.96773e-06	0.00690548	COX10	ENSG00000006695	0.220647
rs13183	17	14111608	C	T	6	5	9	14	2	1	rs11078234	SFC	17	14110901	A	G	-0.208974	-1.21656	4.96773e-06	0.00690548	COX10	ENSG00000006695	0.220647
rs75844637	17	14111797	A	G	6	5	2	3	2	3	rs11078234	SFC	17	14110901	A	G	-0.208974	-1.21656	4.96773e-06	0.00690548	COX10	ENSG00000006695	0.220647
rs148467938	17	71331262	G	A	9	7	0	1	0	1	rs904381	SFC	17	71390366	C	A	-0.225	-1.21487	0.000141386	0.0460632	SDK2	ENSG00000069188	0.207268
rs868837	17	71332663	C	T	9	7	18	17	6	3	rs904381	SFC	17	71390366	C	A	-0.225	-1.21487	0.000141386	0.0460632	SDK2	ENSG00000069188	0.207268
rs1105587	17	71333186	A	G	9	7	5	5	2	2	rs904381	SFC	17	71390366	C	A	-0.225	-1.21487	0.000141386	0.0460632	SDK2	ENSG00000069188	0.207268
rs75670077	17	71333982	C	A	9	7	10	8	3	2	rs904381	SFC	17	71390366	C	A	-0.225	-1.21487	0.000141386	0.0460632	SDK2	ENSG00000069188	0.207268
rs76182784	17	71334008	T	A	9	7	10	8	3	2	rs904381	SFC	17	71390366	C	A	-0.225	-1.21487	0.000141386	0.0460632	SDK2	ENSG00000069188	0.207268
rs3195419	17	71334254	C	T	9	7	19	14	7	3	rs904381	SFC	17	71390366	C	A	-0.225	-1.21487	0.000141386	0.0460632	SDK2	ENSG00000069188	0.207268
rs3195414	17	71334473	G	A	9	7	19	14	7	3	rs904381	SFC	17	71390366	C	A	-0.225	-1.21487	0.000141386	0.0460632	SDK2	ENSG00000069188	0.207268
rs3746660	20	3846843	C	T	8	12	13	14	6	8	rs16989000	SFC	20	3848416	A	C	0.16155	1.0598	3.83355e-06	0.00620243	MAVS	ENSG00000088888	0.414736
rs3746661	20	3847142	G	C	8	12	0	3	0	2	rs16989000	SFC	20	3848416	A	C	0.16155	1.0598	3.83355e-06	0.00620243	MAVS	ENSG00000088888	0.414736
rs3746662	20	3847325	A	C	8	12	7	5	4	4	rs16989000	SFC	20	3848416	A	C	0.16155	1.0598	3.83355e-06	0.00620243	MAVS	ENSG00000088888	0.414736
rs709021	20	3847959	G	T	8	12	6	5	3	4	rs16989000	SFC	20	3848416	A	C	0.16155	1.0598	3.83355e-06	0.00620243	MAVS	ENSG00000088888	0.414736
rs79634836	20	3847960	A	T	8	12	6	5	3	4	rs16989000	SFC	20	3848416	A	C	0.16155	1.0598	3.83355e-06	0.00620243	MAVS	ENSG00000088888	0.414736
rs55737628	20	3847968	G	A	8	12	1	1	0	1	rs16989000	SFC	20	3848416	A	C	0.16155	1.0598	3.83355e-06	0.00620243	MAVS	ENSG00000088888	0.414736
rs56353242	20	3848410	G	T	8	12	1	1	0	1	rs16989000	SFC	20	3848416	A	C	0.16155	1.0598	3.83355e-06	0.00620243	MAVS	ENSG00000088888	0.414736
rs16989000	20	3848416	A	C	8	12	14	14	8	12	rs16989000	SFC	20	3848416	A	C	0.16155	1.0598	3.83355e-06	0.00620243	MAVS	ENSG00000088888	0.414736
rs117368183	20	3849164	C	T	8	12	2	2	0	1	rs16989000	SFC	20	3848416	A	C	0.16155	1.0598	3.83355e-06	0.00620243	MAVS	ENSG00000088888	0.414736
rs8126207	20	3849179	G	A	8	12	13	14	6	8	rs16989000	SFC	20	3848416	A	C	0.16155	1.0598	3.83355e-06	0.00620243	MAVS	ENSG00000088888	0.414736
rs78088337	20	3849386	T	C	8	12	1	2	0	1	rs16989000	SFC	20	3848416	A	C	0.16155	1.0598	3.83355e-06	0.00620243	MAVS	ENSG00000088888	0.414736
rs73572386	20	3849736	C	T	8	12	9	6	4	3	rs16989000	SFC	20	3848416	A	C	0.16155	1.0598	3.83355e-06	0.00620243	MAVS	ENSG00000088888	0.414736
rs146892458	20	3849864	G	A	8	12	1	2	0	1	rs16989000	SFC	20	3848416	A	C	0.16155	1.0598	3.83355e-06	0.00620243	MAVS	ENSG00000088888	0.414736
rs142465506	20	3850031	A	G	8	12	0	1	0	1	rs16989000	SFC	20	3848416	A	C	0.16155	1.0598	3.83355e-06	0.00620243	MAVS	ENSG00000088888	0.414736
rs16989002	20	3850703	G	C	8	12	9	8	4	6	rs16989000	SFC	20	3848416	A	C	0.16155	1.0598	3.83355e-06	0.00620243	MAVS	ENSG00000088888	0.414736
rs14161	20	3850968	T	C	8	12	7	5	4	4	rs16989000	SFC	20	3848416	A	C	0.16155	1.0598	3.83355e-06	0.00620243	MAVS	ENSG00000088888	0.414736
rs34419413	20	3851600	T	G	8	12	9	8	4	6	rs16989000	SFC	20	3848416	A	C	0.16155	1.0598	3.83355e-06	0.00620243	MAVS	ENSG00000088888	0.414736
rs6515831	20	3851951	T	C	8	12	13	14	6	8	rs16989000	SFC	20	3848416	A	C	0.16155	1.0598	3.83355e-06	0.00620243	MAVS	ENSG00000088888	0.414736
rs148388100	20	3852959	C	T	8	12	1	1	1	0	rs16989000	SFC	20	3848416	A	C	0.16155	1.0598	3.83355e-06	0.00620243	MAVS	ENSG00000088888	0.414736
rs17212649	20	3853093	A	G	8	12	9	8	4	6	rs16989000	SFC	20	3848416	A	C	0.16155	1.0598	3.83355e-06	0.00620243	MAVS	ENSG00000088888	0.414736
rs7267297	20	3853420	T	C	8	12	7	5	4	4	rs16989000	SFC	20	3848416	A	C	0.16155	1.0598	3.83355e-06	0.00620243	MAVS	ENSG00000088888	0.414736
rs7272495	20	3853551	G	A	8	12	9	6	4	3	rs16989000	SFC	20	3848416	A	C	0.16155	1.0598	3.83355e-06	0.00620243	MAVS	ENSG00000088888	0.414736
rs16989022	20	3853689	A	C	8	12	1	2	0	1	rs16989000	SFC	20	3848416	A	C	0.16155	1.0598	3.83355e-06	0.00620243	MAVS	ENSG00000088888	0.414736
rs2464	20	3854982	C	T	8	12	13	14	6	8	rs16989000	SFC	20	3848416	A	C	0.16155	1.0598	3.83355e-06	0.00620243	MAVS	ENSG00000088888	0.414736
rs6037680	20	3855398	T	C	8	12	8	9	2	3	rs16989000	SFC	20	3848416	A	C	0.16155	1.0598	3.83355e-06	0.00620243	MAVS	ENSG00000088888	0.414736
rs1132922	20	3855427	T	C	8	12	9	6	4	3	rs16989000	SFC	20	3848416	A	C	0.16155	1.0598	3.83355e-06	0.00620243	MAVS	ENSG00000088888	0.414736
rs867335	20	3856504	T	A	8	12	0	2	0	2	rs16989000	SFC	20	3848416	A	C	0.16155	1.0598	3.83355e-06	0.00620243	MAVS	ENSG00000088888	0.414736
rs2274826	20	3856678	T	C	8	12	1	2	0	1	rs16989000	SFC	20	3848416	A	C	0.16155	1.0598	3.83355e-06	0.00620243	MAVS	ENSG00000088888	0.414736
rs3764732	20	33891004	G	A	7	8	3	6	1	1	rs6088800	SFC	20	33934437	T	A	0.239295	1.0904	0.000111308	0.0419351	UQCC1	ENSG00000101019	0.549121
rs55774449	22	46632875	G	A	9	9	3	0	1	0	rs45528736	SFC	22	46638312	A	G	0.157343	1.29685	6.36048e-07	0.0020495	PPARA	ENSG00000186951	0.0682907
rs11704979	22	46632994	G	A	9	9	10	9	9	9	rs45528736	SFC	22	46638312	A	G	0.157343	1.29685	6.36048e-07	0.0020495	PPARA	ENSG00000186951	0.0682907
rs1134224	22	46633371	A	T	9	9	11	11	9	9	rs45528736	SFC	22	46638312	A	G	0.157343	1.29685	6.36048e-07	0.0020495	PPARA	ENSG00000186951	0.0682907
rs41362646	22	46633505	G	A	9	9	10	9	9	9	rs45528736	SFC	22	46638312	A	G	0.157343	1.29685	6.36048e-07	0.0020495	PPARA	ENSG00000186951	0.0682907
rs6008259	22	46633782	G	A	9	9	11	11	9	9	rs45528736	SFC	22	46638312	A	G	0.157343	1.29685	6.36048e-07	0.0020495	PPARA	ENSG00000186951	0.0682907
rs41329344	22	46636930	C	T	9	9	10	9	9	9	rs45528736	SFC	22	46638312	A	G	0.157343	1.29685	6.36048e-07	0.0020495	PPARA	ENSG00000186951	0.0682907
rs41378347	22	46636976	G	A	9	9	10	9	9	9	rs45528736	SFC	22	46638312	A	G	0.157343	1.29685	6.36048e-07	0.0020495	PPARA	ENSG00000186951	0.0682907
rs41427746	22	46637239	T	C	9	9	10	9	9	9	rs45528736	SFC	22	46638312	A	G	0.157343	1.29685	6.36048e-07	0.0020495	PPARA	ENSG00000186951	0.0682907
rs9626814	22	46637254	G	A	9	9	10	9	9	9	rs45528736	SFC	22	46638312	A	G	0.157343	1.29685	6.36048e-07	0.0020495	PPARA	ENSG00000186951	0.0682907
rs41371446	22	46637272	T	C	9	9	10	9	9	9	rs45528736	SFC	22	46638312	A	G	0.157343	1.29685	6.36048e-07	0.0020495	PPARA	ENSG00000186951	0.0682907
rs41355347	22	46637511	G	A	9	9	10	9	9	9	rs45528736	SFC	22	46638312	A	G	0.157343	1.29685	6.36048e-07	0.0020495	PPARA	ENSG00000186951	0.0682907
rs141332367	22	46638086	C	A	9	9	1	3	0	1	rs45528736	SFC	22	46638312	A	G	0.157343	1.29685	6.36048e-07	0.0020495	PPARA	ENSG00000186951	0.0682907
rs45550937	22	46638128	C	G	9	9	10	9	9	9	rs45528736	SFC	22	46638312	A	G	0.157343	1.29685	6.36048e-07	0.0020495	PPARA	ENSG00000186951	0.0682907
rs45511001	22	46638158	A	G	9	9	1	3	0	1	rs45528736	SFC	22	46638312	A	G	0.157343	1.29685	6.36048e-07	0.0020495	PPARA	ENSG00000186951	0.0682907
rs10154348	22	46638159	C	A	9	9	10	9	9	9	rs45528736	SFC	22	46638312	A	G	0.157343	1.29685	6.36048e-07	0.0020495	PPARA	ENSG00000186951	0.0682907
rs45552534	22	46638171	G	A	9	9	10	9	9	9	rs45528736	SFC	22	46638312	A	G	0.157343	1.29685	6.36048e-07	0.0020495	PPARA	ENSG00000186951	0.0682907
rs79700435	22	46638211	G	A	9	9	10	9	9	9	rs45528736	SFC	22	46638312	A	G	0.157343	1.29685	6.36048e-07	0.0020495	PPARA	ENSG00000186951	0.0682907
rs45576140	22	46638216	C	G	9	9	10	9	9	9	rs45528736	SFC	22	46638312	A	G	0.157343	1.29685	6.36048e-07	0.0020495	PPARA	ENSG00000186951	0.0682907
rs1055659	22	46638298	C	T	9	9	11	11	9	9	rs45528736	SFC	22	46638312	A	G	0.157343	1.29685	6.36048e-07	0.0020495	PPARA	ENSG00000186951	0.0682907
rs45528736	22	46638312	A	G	9	9	10	9	9	9	rs45528736	SFC	22	46638312	A	G	0.157343	1.29685	6.36048e-07	0.0020495	PPARA	ENSG00000186951	0.0682907
rs45576734	22	46638365	A	G	9	9	10	9	9	9	rs45528736	SFC	22	46638312	A	G	0.157343	1.29685	6.36048e-07	0.0020495	PPARA	ENSG00000186951	0.0682907
rs186133808	22	46638467	T	A	9	9	1	0	1	0	rs45528736	SFC	22	46638312	A	G	0.157343	1.29685	6.36048e-07	0.0020495	PPARA	ENSG00000186951	0.0682907
rs78864133	22	46638486	C	T	9	9	10	9	9	9	rs45528736	SFC	22	46638312	A	G	0.157343	1.29685	6.36048e-07	0.0020495	PPARA	ENSG00000186951	0.0682907
rs11704508	22	46638540	A	G	9	9	10	9	9	9	rs45528736	SFC	22	46638312	A	G	0.157343	1.29685	6.36048e-07	0.0020495	PPARA	ENSG00000186951	0.0682907
rs73177043	22	46638670	C	A	9	9	3	2	1	0	rs45528736	SFC	22	46638312	A	G	0.157343	1.29685	6.36048e-07	0.0020495	PPARA	ENSG00000186951	0.0682907
rs77378083	22	46639386	G	A	9	9	10	9	9	9	rs45528736	SFC	22	46638312	A	G	0.157343	1.29685	6.36048e-07	0.0020495	PPARA	ENSG00000186951	0.0682907
rs14842	22	46639457	A	T	9	9	10	9	9	9	rs45528736	SFC	22	46638312	A	G	0.157343	1.29685	6.36048e-07	0.0020495	PPARA	ENSG00000186951	0.0682907
rs14843	22	46639462	A	T	9	9	10	9	9	9	rs45528736	SFC	22	46638312	A	G	0.157343	1.29685	6.36048e-07	0.0020495	PPARA	ENSG00000186951	0.0682907

## Sheet: Suppl Table 4
Supplementary Table 4. List of oligonucleotides tested by PASSPORT-seq
name	strand	REF	ALT	SNP ID	Ref+ Primers (GCCGTGTAATTCTAGGAGCTC---------CGTTCTAGAGTCGGGGCGG)	Alt+Primer (GCCGTGTAATTCTAGGAGCTC---------CGTTCTAGAGTCGGGGCGG)
BLA_FAM110C_rs11542478	-	A	C	rs11542478	GCCGTGTAATTCTAGGAGCTCTTATCATTGGTGATGCCAGAAAACATTAGTAGACTTAGACAATTGCTATGGCGTTCTAGAGTCGGGGCGG	GCCGTGTAATTCTAGGAGCTCTTATCATTGGTGATGCCAGAAAACAGTAGTAGACTTAGACAATTGCTATGGCGTTCTAGAGTCGGGGCGG
BLA_FAM110C_rs4530399	-	A	G	rs4530399	GCCGTGTAATTCTAGGAGCTCATCACTTGTGCCTTGGGGTTCAAGGTTGCAGTGAACCATGATTGCACCACTCGTTCTAGAGTCGGGGCGG	GCCGTGTAATTCTAGGAGCTCATCACTTGTGCCTTGGGGTTCAAGGCTGCAGTGAACCATGATTGCACCACTCGTTCTAGAGTCGGGGCGG
BLA_FAM110C_rs55864695	-	C	T	rs55864695	GCCGTGTAATTCTAGGAGCTCAATTCTAGAAGTAGATATCAGAAACGGGGCATGAAGAACAGGGGAACTGGGCGTTCTAGAGTCGGGGCGG	GCCGTGTAATTCTAGGAGCTCAATTCTAGAAGTAGATATCAGAAACAGGGCATGAAGAACAGGGGAACTGGGCGTTCTAGAGTCGGGGCGG
BLA_FAM110C_rs62114730	-	G	C	rs62114730	GCCGTGTAATTCTAGGAGCTCCCGAATATAGACTCTGTCAGGACAGCAGGTCCCCTGATCTAAGAATTTTCCCGTTCTAGAGTCGGGGCGG	GCCGTGTAATTCTAGGAGCTCCCGAATATAGACTCTGTCAGGACAGGAGGTCCCCTGATCTAAGAATTTTCCCGTTCTAGAGTCGGGGCGG
BLA_FAM110C_rs6731388	-	T	C	rs6731388	GCCGTGTAATTCTAGGAGCTCAACAAGGGACAGCCTGAGGGCGGCTATAATGAGAATGTTCATGGGGGTTACCGTTCTAGAGTCGGGGCGG	GCCGTGTAATTCTAGGAGCTCAACAAGGGACAGCCTGAGGGCGGCTGTAATGAGAATGTTCATGGGGGTTACCGTTCTAGAGTCGGGGCGG
BLA_FAM110C_rs55798386	-	C	T	rs55798386	GCCGTGTAATTCTAGGAGCTCCCTTGTTTGAGGTGAAACTAGTGTTGCTTCCAGAGGGCAGCTGGAAACCGTCGTTCTAGAGTCGGGGCGG	GCCGTGTAATTCTAGGAGCTCCCTTGTTTGAGGTGAAACTAGTGTTACTTCCAGAGGGCAGCTGGAAACCGTCGTTCTAGAGTCGGGGCGG
BLA_FAM110C_rs10173732	-	G	A	rs10173732	GCCGTGTAATTCTAGGAGCTCAGCTGAGTTGTAACAGCTGAAACTCCAAGAGGTGTCTTCCTTGTTTGAGGTCGTTCTAGAGTCGGGGCGG	GCCGTGTAATTCTAGGAGCTCAGCTGAGTTGTAACAGCTGAAACTCTAAGAGGTGTCTTCCTTGTTTGAGGTCGTTCTAGAGTCGGGGCGG
BLA_AGBL5_rs1053609	+	G	T	rs1053609	GCCGTGTAATTCTAGGAGCTCGGTCTGATAATGCCTTTATGTTCAAGCCCAGGATATAGCCCCAAGATGGGGCGTTCTAGAGTCGGGGCGG	GCCGTGTAATTCTAGGAGCTCGGTCTGATAATGCCTTTATGTTCAATCCCAGGATATAGCCCCAAGATGGGGCGTTCTAGAGTCGGGGCGG
BLA_TGFA_rs503314	-	G	C	rs503314	GCCGTGTAATTCTAGGAGCTCGAGTACTGAAAAAGCAACTCCTCTTCTTAGTCTTAATAATTTACTAAAATGCGTTCTAGAGTCGGGGCGG	GCCGTGTAATTCTAGGAGCTCGAGTACTGAAAAAGCAACTCCTCTTGTTAGTCTTAATAATTTACTAAAATGCGTTCTAGAGTCGGGGCGG
BLA_TGFA_rs473698	-	C	G	rs473698	GCCGTGTAATTCTAGGAGCTCTGTGTTTCCTTGCCCTTTAGAAAATGAATTGTTCACTACAATTAGAGAATCCGTTCTAGAGTCGGGGCGG	GCCGTGTAATTCTAGGAGCTCTGTGTTTCCTTGCCCTTTAGAAAATCAATTGTTCACTACAATTAGAGAATCCGTTCTAGAGTCGGGGCGG
BLA_TGFA_rs148465065	-	G	A	rs148465065	GCCGTGTAATTCTAGGAGCTCTATACGCCTCCCTAGAAGTGCCTTCCAAGTCAGTCCTTTGGAAACCAGCAGCGTTCTAGAGTCGGGGCGG	GCCGTGTAATTCTAGGAGCTCTATACGCCTCCCTAGAAGTGCCTTCTAAGTCAGTCCTTTGGAAACCAGCAGCGTTCTAGAGTCGGGGCGG
BLA_TGFA_rs3732253	-	G	A	rs3732253	GCCGTGTAATTCTAGGAGCTCAGCATCCTGCTTAGAGACCAATCAACGGACACTGGTTTTTAGACCTCTATCCGTTCTAGAGTCGGGGCGG	GCCGTGTAATTCTAGGAGCTCAGCATCCTGCTTAGAGACCAATCAATGGACACTGGTTTTTAGACCTCTATCCGTTCTAGAGTCGGGGCGG
BLA_TGFA_rs538118	-	A	G	rs538118	GCCGTGTAATTCTAGGAGCTCTGAGCATCTGGGTCCATCTGACCCATGGGGCCTGCCTGTGAGAAACAGTGGCGTTCTAGAGTCGGGGCGG	GCCGTGTAATTCTAGGAGCTCTGAGCATCTGGGTCCATCTGACCCACGGGGCCTGCCTGTGAGAAACAGTGGCGTTCTAGAGTCGGGGCGG
BLA_TGFA_rs11466285	-	A	G	rs11466285	GCCGTGTAATTCTAGGAGCTCCCCTCAACCAGCCCAACATCTTCCATGGACACATGACATTGAAGACCATCCCGTTCTAGAGTCGGGGCGG	GCCGTGTAATTCTAGGAGCTCCCCTCAACCAGCCCAACATCTTCCACGGACACATGACATTGAAGACCATCCCGTTCTAGAGTCGGGGCGG
BLA_TGFA_rs1058213	-	G	A	rs1058213	GCCGTGTAATTCTAGGAGCTCAAGCTGTATCCTCTAACCACGAGACCCTCAACCAGCCCAACATCTTCCATGCGTTCTAGAGTCGGGGCGG	GCCGTGTAATTCTAGGAGCTCAAGCTGTATCCTCTAACCACGAGACTCTCAACCAGCCCAACATCTTCCATGCGTTCTAGAGTCGGGGCGG
BLA_TGFA_rs1058211	-	A	C	rs1058211	GCCGTGTAATTCTAGGAGCTCTCAAAACTCTGTCAAGAACTCCGTCTGCTTGGGGTTATTCAGTGTGACCTACGTTCTAGAGTCGGGGCGG	GCCGTGTAATTCTAGGAGCTCTCAAAACTCTGTCAAGAACTCCGTCGGCTTGGGGTTATTCAGTGTGACCTACGTTCTAGAGTCGGGGCGG
BLA_ACAD9_rs9830739	+	G	A	rs9830739	GCCGTGTAATTCTAGGAGCTCGGGACAGTGTCCCCTGCTACCGCCCGCCCCTACCCATGGCCCGTTGCTGGACGTTCTAGAGTCGGGGCGG	GCCGTGTAATTCTAGGAGCTCGGGACAGTGTCCCCTGCTACCGCCCACCCCTACCCATGGCCCGTTGCTGGACGTTCTAGAGTCGGGGCGG
BLA_DCHS2_rs1352713	-	T	G	rs1352713	GCCGTGTAATTCTAGGAGCTCTTTGTATGCATTTTCCATAATAAAAATTTTTAAAAAGTGATGTTTCTTGTCCGTTCTAGAGTCGGGGCGG	GCCGTGTAATTCTAGGAGCTCTTTGTATGCATTTTCCATAATAAAACTTTTTAAAAAGTGATGTTTCTTGTCCGTTCTAGAGTCGGGGCGG
BLA_HCG17_rs916571	-	G	A	rs916571	GCCGTGTAATTCTAGGAGCTCACCAAAAGCACACAGAGACCTCCTGCGTTGTGATTAGATTTTCATTGCATACGTTCTAGAGTCGGGGCGG	GCCGTGTAATTCTAGGAGCTCACCAAAAGCACACAGAGACCTCCTGTGTTGTGATTAGATTTTCATTGCATACGTTCTAGAGTCGGGGCGG
BLA_HCG18_rs1264623	-	A	C	rs1264623	GCCGTGTAATTCTAGGAGCTCCATTCTGGACATAGGAACTGGCAAATATTTCATGATGAAGACACCAAAAGCCGTTCTAGAGTCGGGGCGG	GCCGTGTAATTCTAGGAGCTCCATTCTGGACATAGGAACTGGCAAAGATTTCATGATGAAGACACCAAAAGCCGTTCTAGAGTCGGGGCGG
BLA_HCG17_rs1362087	-	G	T	rs1362087	GCCGTGTAATTCTAGGAGCTCCTTCTCCAACTCAGTGATCAGGGTCCCAAGCTGGACCACCTCCTCAGAACCCGTTCTAGAGTCGGGGCGG	GCCGTGTAATTCTAGGAGCTCCTTCTCCAACTCAGTGATCAGGGTCACAAGCTGGACCACCTCCTCAGAACCCGTTCTAGAGTCGGGGCGG
BLA_HCG18_rs148240889	-	C	T	rs148240889	GCCGTGTAATTCTAGGAGCTCAATACCATTCTGGACATAGGAACTGGCAAATATTTCATGATGAAGACACCACGTTCTAGAGTCGGGGCGG	GCCGTGTAATTCTAGGAGCTCAATACCATTCTGGACATAGGAACTGACAAATATTTCATGATGAAGACACCACGTTCTAGAGTCGGGGCGG
BLA_HCG17_rs28360028	-	C	T	rs28360028	GCCGTGTAATTCTAGGAGCTCTTGCCCGCCTGCTGCTGGAAGCTTAGCAGGTCAGTGATTTTGGAGGAAGTGCGTTCTAGAGTCGGGGCGG	GCCGTGTAATTCTAGGAGCTCTTGCCCGCCTGCTGCTGGAAGCTTAACAGGTCAGTGATTTTGGAGGAAGTGCGTTCTAGAGTCGGGGCGG
BLA_DDHD2_rs6992943	+	A	G	rs6992943	GCCGTGTAATTCTAGGAGCTCAATactagataaaagtattttatcaatgttcagttgcctggattcaataacCGTTCTAGAGTCGGGGCGG	GCCGTGTAATTCTAGGAGCTCAATactagataaaagtattttatcaGtgttcagttgcctggattcaataacCGTTCTAGAGTCGGGGCGG
BLA_DDHD2_rs10103315	+	G	A	rs10103315	GCCGTGTAATTCTAGGAGCTCttttctgtacatttctagttatttagaaataaaaaGTTTTAAAAACCTggcCGTTCTAGAGTCGGGGCGG	GCCGTGTAATTCTAGGAGCTCttttctgtacatttctagttatttaAaaataaaaaGTTTTAAAAACCTggcCGTTCTAGAGTCGGGGCGG
BLA_DDHD2_rs6981405	+	C	A	rs6981405	GCCGTGTAATTCTAGGAGCTCTATTTAAAACTTTAGTAAATACTAACATGAAACCATATTGACTAGTGGCCTCGTTCTAGAGTCGGGGCGG	GCCGTGTAATTCTAGGAGCTCTATTTAAAACTTTAGTAAATACTAAAATGAAACCATATTGACTAGTGGCCTCGTTCTAGAGTCGGGGCGG
BLA_TET1_rs5030882	+	C	T	rs5030882	GCCGTGTAATTCTAGGAGCTCGGAATTAGGAAGCATATCACCAATACTGATTAACATTCTCTTTGGAACTAGCGTTCTAGAGTCGGGGCGG	GCCGTGTAATTCTAGGAGCTCGGAATTAGGAAGCATATCACCAATATTGATTAACATTCTCTTTGGAACTAGCGTTCTAGAGTCGGGGCGG
BLA_TET1_rs12781492	+	A	C	rs12781492	GCCGTGTAATTCTAGGAGCTCATTTTTCTTTGGATCACCACCTATGACATAGTAAACTTGAAGAATAAAAACCGTTCTAGAGTCGGGGCGG	GCCGTGTAATTCTAGGAGCTCATTTTTCTTTGGATCACCACCTATGCCATAGTAAACTTGAAGAATAAAAACCGTTCTAGAGTCGGGGCGG
BLA_PNP_rs17878900	+	C	T	rs17878900	GCCGTGTAATTCTAGGAGCTCTGTGACTATCTGCTTCTCAGACAAGCAGTTAGGAACTGAGATGAGATAGTACGTTCTAGAGTCGGGGCGG	GCCGTGTAATTCTAGGAGCTCTGTGACTATCTGCTTCTCAGACAAGTAGTTAGGAACTGAGATGAGATAGTACGTTCTAGAGTCGGGGCGG
BLA_PNP_rs1760933	+	T	C	rs1760933	GCCGTGTAATTCTAGGAGCTCACTTCTGGCACTTGATTGCCACTTCTGTCAGGCTGGTCCTGCCTCTCTCCCCGTTCTAGAGTCGGGGCGG	GCCGTGTAATTCTAGGAGCTCACTTCTGGCACTTGATTGCCACTTCCGTCAGGCTGGTCCTGCCTCTCTCCCCGTTCTAGAGTCGGGGCGG
BLA_PNP_rs17883795	+	G	A	rs17883795	GCCGTGTAATTCTAGGAGCTCTGATCATATCTGAATTAGTTCACTGGTTAGCCTCTTCCTTAGTTCCCACTTCGTTCTAGAGTCGGGGCGG	GCCGTGTAATTCTAGGAGCTCTGATCATATCTGAATTAGTTCACTGATTAGCCTCTTCCTTAGTTCCCACTTCGTTCTAGAGTCGGGGCGG
BLA_PNP_rs79538439	+	C	T	rs79538439	GCCGTGTAATTCTAGGAGCTCATATCTGAATTAGTTCACTGGTTAGCCTCTTCCTTAGTTCCCACTTCCTTACGTTCTAGAGTCGGGGCGG	GCCGTGTAATTCTAGGAGCTCATATCTGAATTAGTTCACTGGTTAGTCTCTTCCTTAGTTCCCACTTCCTTACGTTCTAGAGTCGGGGCGG
BLA_PNP_rs60379427	+	T	C	rs60379427	GCCGTGTAATTCTAGGAGCTCGCTTCTCTTTGAGTGCCTCCTTCTCTCCTTCCTCTTCCTTTCTGGGCTCCACGTTCTAGAGTCGGGGCGG	GCCGTGTAATTCTAGGAGCTCGCTTCTCTTTGAGTGCCTCCTTCTCCCCTTCCTCTTCCTTTCTGGGCTCCACGTTCTAGAGTCGGGGCGG
BLA_PNP_rs1079375	+	T	C	rs1079375	GCCGTGTAATTCTAGGAGCTCGTAACTGACCTACTTAACTGCCCAATACAAAGAAAAAGCATCTTGGAGTGGCGTTCTAGAGTCGGGGCGG	GCCGTGTAATTCTAGGAGCTCGTAACTGACCTACTTAACTGCCCAACACAAAGAAAAAGCATCTTGGAGTGGCGTTCTAGAGTCGGGGCGG
BLA_SHC4_rs1426205	-	A	C	rs1426205	GCCGTGTAATTCTAGGAGCTCGTACAGAATCTATTTGAAATTATAGTAAAATTTCTTCTTGATTGGCTGACACGTTCTAGAGTCGGGGCGG	GCCGTGTAATTCTAGGAGCTCGTACAGAATCTATTTGAAATTATAGGAAAATTTCTTCTTGATTGGCTGACACGTTCTAGAGTCGGGGCGG
BLA_SHC4_rs3777	-	A	C	rs3777	GCCGTGTAATTCTAGGAGCTCTGACAAGCTGAAGAAGCCAAATCTATCAGTCATTTCTGATTTCATTATATTCGTTCTAGAGTCGGGGCGG	GCCGTGTAATTCTAGGAGCTCTGACAAGCTGAAGAAGCCAAATCTAGCAGTCATTTCTGATTTCATTATATTCGTTCTAGAGTCGGGGCGG
BLA_SHC4_rs72739882	-	T	C	rs72739882	GCCGTGTAATTCTAGGAGCTCTCATATTGGGAGATTAATTCTAAGTATCTTCATGTTCTATGACTATAGAACCGTTCTAGAGTCGGGGCGG	GCCGTGTAATTCTAGGAGCTCTCATATTGGGAGATTAATTCTAAGTGTCTTCATGTTCTATGACTATAGAACCGTTCTAGAGTCGGGGCGG
BLA_SHC4_rs3743292	-	C	T	rs3743292	GCCGTGTAATTCTAGGAGCTCCACAAAGATAATTTAAACTTTGTTTGTAGATAAAATAGAGCACAAACTGTGCGTTCTAGAGTCGGGGCGG	GCCGTGTAATTCTAGGAGCTCCACAAAGATAATTTAAACTTTGTTTATAGATAAAATAGAGCACAAACTGTGCGTTCTAGAGTCGGGGCGG
BLA_PEAK1_rs14726	-	A	G	rs14726	GCCGTGTAATTCTAGGAGCTCGTATAAATCTATCATTGAAAGGTCCTCTCTGCCAGCAGTGGTGCCACCCTTCGTTCTAGAGTCGGGGCGG	GCCGTGTAATTCTAGGAGCTCGTATAAATCTATCATTGAAAGGTCCCCTCTGCCAGCAGTGGTGCCACCCTTCGTTCTAGAGTCGGGGCGG
BLA_PEAK1_rs12904882	-	A	C	rs12904882	GCCGTGTAATTCTAGGAGCTCCCCATGGTTTGGTTTGGTTTGGTTTTGTTTTTTAAATCAAGAAAGTTTCAGCGTTCTAGAGTCGGGGCGG	GCCGTGTAATTCTAGGAGCTCCCCATGGTTTGGTTTGGTTTGGTTTGGTTTTTTAAATCAAGAAAGTTTCAGCGTTCTAGAGTCGGGGCGG
BLA_PEAK1_rs1823100	-	C	T	rs1823100	GCCGTGTAATTCTAGGAGCTCATATCTTAAAAGTTTCTAGTAGTATGAAGTTCCCAGGCCAGGCGCAGTGGCCGTTCTAGAGTCGGGGCGG	GCCGTGTAATTCTAGGAGCTCATATCTTAAAAGTTTCTAGTAGTATAAAGTTCCCAGGCCAGGCGCAGTGGCCGTTCTAGAGTCGGGGCGG
BLA_PEAK1_rs11639079	-	C	A	rs11639079	GCCGTGTAATTCTAGGAGCTCTCACTGTAACCTGTGGAACAACAACGTAAGAATCACCAACCCCTAGGCTGACGTTCTAGAGTCGGGGCGG	GCCGTGTAATTCTAGGAGCTCTCACTGTAACCTGTGGAACAACAACTTAAGAATCACCAACCCCTAGGCTGACGTTCTAGAGTCGGGGCGG
BLA_PEAK1_rs11639197	-	G	A	rs11639197	GCCGTGTAATTCTAGGAGCTCAGAGGACTAGAACTTCAAGAAGCCTCCTGTGCTGGCTGAGGTGAGCCCTTTCGTTCTAGAGTCGGGGCGG	GCCGTGTAATTCTAGGAGCTCAGAGGACTAGAACTTCAAGAAGCCTTCTGTGCTGGCTGAGGTGAGCCCTTTCGTTCTAGAGTCGGGGCGG
BLA_PEAK1_rs17381821	-	T	A	rs17381821	GCCGTGTAATTCTAGGAGCTCTTGATTGGAAATTGTTTTCTATTGAAGTCTATACTGTAGAGTTTTCCATTTCGTTCTAGAGTCGGGGCGG	GCCGTGTAATTCTAGGAGCTCTTGATTGGAAATTGTTTTCTATTGATGTCTATACTGTAGAGTTTTCCATTTCGTTCTAGAGTCGGGGCGG
BLA_PEAK1_rs12901370	-	C	T	rs12901370	GCCGTGTAATTCTAGGAGCTCAATAGAGAAAGAAACTATATTTCTAGGCAAAAAGTACTACATGAGTTGGTCCGTTCTAGAGTCGGGGCGG	GCCGTGTAATTCTAGGAGCTCAATAGAGAAAGAAACTATATTTCTAAGCAAAAAGTACTACATGAGTTGGTCCGTTCTAGAGTCGGGGCGG
BLA_PEAK1_rs4886850	-	G	C	rs4886850	GCCGTGTAATTCTAGGAGCTCCGTGGTGCCTTGCCCATGTAAATTTCAATGTTGACTATTTAATGAGGTTACCGTTCTAGAGTCGGGGCGG	GCCGTGTAATTCTAGGAGCTCCGTGGTGCCTTGCCCATGTAAATTTGAATGTTGACTATTTAATGAGGTTACCGTTCTAGAGTCGGGGCGG
BLA_PEAK1_rs17381898	-	T	A	rs17381898	GCCGTGTAATTCTAGGAGCTCCAGCTTTTCATGTGATTCATGTATAACAAAGAGGATCAGGAAAGGAAAATACGTTCTAGAGTCGGGGCGG	GCCGTGTAATTCTAGGAGCTCCAGCTTTTCATGTGATTCATGTATATCAAAGAGGATCAGGAAAGGAAAATACGTTCTAGAGTCGGGGCGG
BLA_PEAK1_rs3743479	-	C	T	rs3743479	GCCGTGTAATTCTAGGAGCTCCTCCAAATTCAAGGAAAGAAGAAAGGCAAACCTCTATCCCTGTCCGTGAACCGTTCTAGAGTCGGGGCGG	GCCGTGTAATTCTAGGAGCTCCTCCAAATTCAAGGAAAGAAGAAAGACAAACCTCTATCCCTGTCCGTGAACCGTTCTAGAGTCGGGGCGG
BLA_ZNF286B_rs55636053	-	T	C	rs55636053	GCCGTGTAATTCTAGGAGCTCTAATATGCATGTGAGGACCAATTCTATATGCATCTAATTTCATTTGTGTAACGTTCTAGAGTCGGGGCGG	GCCGTGTAATTCTAGGAGCTCTAATATGCATGTGAGGACCAATTCTGTATGCATCTAATTTCATTTGTGTAACGTTCTAGAGTCGGGGCGG
CE_KIF1B_rs8019	+	T	G	rs8019	GCCGTGTAATTCTAGGAGCTCTAAATGTGCTAACTATTCCTTTCTATACACaatttattttctaagattaaaCGTTCTAGAGTCGGGGCGG	GCCGTGTAATTCTAGGAGCTCTAAATGTGCTAACTATTCCTTTCTAGACACaatttattttctaagattaaaCGTTCTAGAGTCGGGGCGG
CE_KIF1B_rs4623	+	C	G	rs4623	GCCGTGTAATTCTAGGAGCTCaggaaaccacaaacttgcatcaggacgggtgaacccagcccaggttggaaaCGTTCTAGAGTCGGGGCGG	GCCGTGTAATTCTAGGAGCTCaggaaaccacaaacttgcatcaggaGgggtgaacccagcccaggttggaaaCGTTCTAGAGTCGGGGCGG
CE_KIF1B_rs2004034	+	G	A	rs2004034	GCCGTGTAATTCTAGGAGCTCgctctgtcgcccaggctgcagtgcagtggcacaatctcagctcactgcaacCGTTCTAGAGTCGGGGCGG	GCCGTGTAATTCTAGGAGCTCgctctgtcgcccaggctgcagtgcaAtggcacaatctcagctcactgcaacCGTTCTAGAGTCGGGGCGG
CE_KIF1B_rs1065828	+	T	C	rs1065828	GCCGTGTAATTCTAGGAGCTCccacgttggtcaggctggtctcgaattcctaacctcaggtgatccacctgcCGTTCTAGAGTCGGGGCGG	GCCGTGTAATTCTAGGAGCTCccacgttggtcaggctggtctcgaaCtcctaacctcaggtgatccacctgcCGTTCTAGAGTCGGGGCGG
CE_KIF1B_rs17401588	+	A	G	rs17401588	GCCGTGTAATTCTAGGAGCTCGTTGACACTGAAAAAAAAACAAAACACTGAATTTTTCACACCTATGTCTGCCGTTCTAGAGTCGGGGCGG	GCCGTGTAATTCTAGGAGCTCGTTGACACTGAAAAAAAAACAAAACGCTGAATTTTTCACACCTATGTCTGCCGTTCTAGAGTCGGGGCGG
CE_KIF1B_rs78490707	+	C	T	rs78490707	GCCGTGTAATTCTAGGAGCTCacacacacacacacacacacacacacatacacagacaaaaacacaAAAACTCGTTCTAGAGTCGGGGCGG	GCCGTGTAATTCTAGGAGCTCacacacacacacacacacacacacaTatacacagacaaaaacacaAAAACTCGTTCTAGAGTCGGGGCGG
CE_KIF1B_rs4240912	+	C	T	rs4240912	GCCGTGTAATTCTAGGAGCTCtggggaggccgaggcgggcagatcacgagatcaggagttcaagaccagcctCGTTCTAGAGTCGGGGCGG	GCCGTGTAATTCTAGGAGCTCtggggaggccgaggcgggcagatcaTgagatcaggagttcaagaccagcctCGTTCTAGAGTCGGGGCGG
CE_KIF1B_rs4240913	+	G	A	rs4240913	GCCGTGTAATTCTAGGAGCTCgagatcaggagttcaagaccagcctggccaatatgatgaaaccccgtctctCGTTCTAGAGTCGGGGCGG	GCCGTGTAATTCTAGGAGCTCgagatcaggagttcaagaccagcctAgccaatatgatgaaaccccgtctctCGTTCTAGAGTCGGGGCGG
CE_KIF1B_rs1536262	+	C	T	rs1536262	GCCGTGTAATTCTAGGAGCTCGGCAGCTGGATGACTTCCCGCTTCACGCAGCAAAGGCCAGGGGCTTGCGCGCGTTCTAGAGTCGGGGCGG	GCCGTGTAATTCTAGGAGCTCGGCAGCTGGATGACTTCCCGCTTCATGCAGCAAAGGCCAGGGGCTTGCGCGCGTTCTAGAGTCGGGGCGG
CE_KIF1B_rs1002076	+	G	A	rs1002076	GCCGTGTAATTCTAGGAGCTCAGGAAAGGATAGAATCACAGGCTGCGTCTGCACCTGAAAAGTGACCCGCGGCGTTCTAGAGTCGGGGCGG	GCCGTGTAATTCTAGGAGCTCAGGAAAGGATAGAATCACAGGCTGCATCTGCACCTGAAAAGTGACCCGCGGCGTTCTAGAGTCGGGGCGG
CE_KIF1B_rs3748580	+	C	T	rs3748580	GCCGTGTAATTCTAGGAGCTCAGACAGCCTTTGCTGGTCCCCAGCACGTCCAGGGTGGGTGCTCCCTTGCCCCGTTCTAGAGTCGGGGCGG	GCCGTGTAATTCTAGGAGCTCAGACAGCCTTTGCTGGTCCCCAGCATGTCCAGGGTGGGTGCTCCCTTGCCCCGTTCTAGAGTCGGGGCGG
CE_KIF1B_rs1138791	+	A	G	rs1138791	GCCGTGTAATTCTAGGAGCTCaggcaggtggatcacctgaggtcagaagtttgagaccagcctggccaacatCGTTCTAGAGTCGGGGCGG	GCCGTGTAATTCTAGGAGCTCaggcaggtggatcacctgaggtcagGagtttgagaccagcctggccaacatCGTTCTAGAGTCGGGGCGG
CE_PACRGL_rs17552929	+	G	C	rs17552929	GCCGTGTAATTCTAGGAGCTCACATACTGCTCCATATGCTGTTGAAGAAGGGAGCCAACAAAAATTGTTTTTCGTTCTAGAGTCGGGGCGG	GCCGTGTAATTCTAGGAGCTCACATACTGCTCCATATGCTGTTGAACAAGGGAGCCAACAAAAATTGTTTTTCGTTCTAGAGTCGGGGCGG
CE_PACRGL_rs1061836	+	T	C	rs1061836	GCCGTGTAATTCTAGGAGCTCacttccaaagtgctgggattacaggtgtgagccaccatgcctggccCCATGCGTTCTAGAGTCGGGGCGG	GCCGTGTAATTCTAGGAGCTCacttccaaagtgctgggattacaggCgtgagccaccatgcctggccCCATGCGTTCTAGAGTCGGGGCGG
CE_PACRGL_rs17552950	+	G	C	rs17552950	GCCGTGTAATTCTAGGAGCTCAGCTATCTGCCATCTAGAAAGTACTGTAAGATTTAATTAATTACAAAATTTCGTTCTAGAGTCGGGGCGG	GCCGTGTAATTCTAGGAGCTCAGCTATCTGCCATCTAGAAAGTACTCTAAGATTTAATTAATTACAAAATTTCGTTCTAGAGTCGGGGCGG
CE_KCNIP4_rs6811030	-	T	C	rs6811030	GCCGTGTAATTCTAGGAGCTCAAGATTTAGTAGAAAATAAGTGCTCAACAACTAATCCAGATTACAGTATGACGTTCTAGAGTCGGGGCGG	GCCGTGTAATTCTAGGAGCTCAAGATTTAGTAGAAAATAAGTGCTCGACAACTAATCCAGATTACAGTATGACGTTCTAGAGTCGGGGCGG
CE_KCNIP4_rs16869915	-	A	C	rs16869915	GCCGTGTAATTCTAGGAGCTCATCTGTCCTCTTTCCCCTGACTTCCTTACAGCATGTTTATTTATATTACAACGTTCTAGAGTCGGGGCGG	GCCGTGTAATTCTAGGAGCTCATCTGTCCTCTTTCCCCTGACTTCCGTACAGCATGTTTATTTATATTACAACGTTCTAGAGTCGGGGCGG
CE_KCNIP4_rs2288308	-	T	C	rs2288308	GCCGTGTAATTCTAGGAGCTCATGCCTAATAAAACTTATTTTAATAAGCATTTAATTTTCCATAATATGTTACGTTCTAGAGTCGGGGCGG	GCCGTGTAATTCTAGGAGCTCATGCCTAATAAAACTTATTTTAATAGGCATTTAATTTTCCATAATATGTTACGTTCTAGAGTCGGGGCGG
CE_KCNIP4_rs12640448	-	T	C	rs12640448	GCCGTGTAATTCTAGGAGCTCTCATTTGTATGTATTCAGTCCTAGGATTTTGAATGGTTTTCTAATATAGTGCGTTCTAGAGTCGGGGCGG	GCCGTGTAATTCTAGGAGCTCTCATTTGTATGTATTCAGTCCTAGGGTTTTGAATGGTTTTCTAATATAGTGCGTTCTAGAGTCGGGGCGG
CE_PACRGL_rs1426882	+	A	C	rs1426882	GCCGTGTAATTCTAGGAGCTCAATCTTTACTTGGTATTAATAGAGGATATTTCTCAAATCATAATGCCAAAACGTTCTAGAGTCGGGGCGG	GCCGTGTAATTCTAGGAGCTCAATCTTTACTTGGTATTAATAGAGGCTATTTCTCAAATCATAATGCCAAAACGTTCTAGAGTCGGGGCGG
CE_PACRGL_rs7688805	+	A	C	rs7688805	GCCGTGTAATTCTAGGAGCTCATGGTCTCTCAATTACAGAGAAAGAATTGGGGAGCAGAAACCACTGCTCAGCGTTCTAGAGTCGGGGCGG	GCCGTGTAATTCTAGGAGCTCATGGTCTCTCAATTACAGAGAAAGACTTGGGGAGCAGAAACCACTGCTCAGCGTTCTAGAGTCGGGGCGG
CE_PACRGL_rs2162413	+	G	C	rs2162413	GCCGTGTAATTCTAGGAGCTCCACACATCAAGTCAAATAATTCTAAGTAAGCTAACACTGGTTTCTTTGATACGTTCTAGAGTCGGGGCGG	GCCGTGTAATTCTAGGAGCTCCACACATCAAGTCAAATAATTCTAACTAAGCTAACACTGGTTTCTTTGATACGTTCTAGAGTCGGGGCGG
CE_PACRGL_rs2114474	+	G	A	rs2114474	GCCGTGTAATTCTAGGAGCTCTTGGCTATCTAGGAATTCTAATGCTGTGGAGATATGATAGATAATATATGACGTTCTAGAGTCGGGGCGG	GCCGTGTAATTCTAGGAGCTCTTGGCTATCTAGGAATTCTAATGCTATGGAGATATGATAGATAATATATGACGTTCTAGAGTCGGGGCGG
CE_PACRGL_rs2114473	+	T	G	rs2114473	GCCGTGTAATTCTAGGAGCTCATAATATATGAGTGATGCTAAGTTTTGGCAAAGAGCAATTCAAATCTCATGCGTTCTAGAGTCGGGGCGG	GCCGTGTAATTCTAGGAGCTCATAATATATGAGTGATGCTAAGTTTGGGCAAAGAGCAATTCAAATCTCATGCGTTCTAGAGTCGGGGCGG
CE_PACRGL_rs34741188	+	A	C	rs34741188	GCCGTGTAATTCTAGGAGCTCAATGCTTCTGGCTTTTCCCTTTTcaatataatgtggtgaagatgtagagtcCGTTCTAGAGTCGGGGCGG	GCCGTGTAATTCTAGGAGCTCAATGCTTCTGGCTTTTCCCTTTTcaCtataatgtggtgaagatgtagagtcCGTTCTAGAGTCGGGGCGG
CE_PACRGL_rs76339875	+	G	T	rs76339875	GCCGTGTAATTCTAGGAGCTCaatcccaccttctagatgtgacagagcttgcgcaatttgctgaaactttcaCGTTCTAGAGTCGGGGCGG	GCCGTGTAATTCTAGGAGCTCaatcccaccttctagatgtgacagaTcttgcgcaatttgctgaaactttcaCGTTCTAGAGTCGGGGCGG
CE_PACRGL_rs6811505	+	C	G	rs6811505	GCCGTGTAATTCTAGGAGCTCcaccttctagatgtgacagagcttgcgcaatttgctgaaactttcagagctCGTTCTAGAGTCGGGGCGG	GCCGTGTAATTCTAGGAGCTCcaccttctagatgtgacagagcttgGgcaatttgctgaaactttcagagctCGTTCTAGAGTCGGGGCGG
CE_PACRGL_rs6812257	+	G	A	rs6812257	GCCGTGTAATTCTAGGAGCTCCAAAACCAAAGCTATTAAATTAATAGGATGCTAAATACTGTTTTGTTTCAGCGTTCTAGAGTCGGGGCGG	GCCGTGTAATTCTAGGAGCTCCAAAACCAAAGCTATTAAATTAATAAGATGCTAAATACTGTTTTGTTTCAGCGTTCTAGAGTCGGGGCGG
CE_PACRGL_rs6811933	+	C	G	rs6811933	GCCGTGTAATTCTAGGAGCTCCCAAAGCTATTAAATTAATAGGATGCTAAATACTGTTTTGTTTCAGTAAAACGTTCTAGAGTCGGGGCGG	GCCGTGTAATTCTAGGAGCTCCCAAAGCTATTAAATTAATAGGATGGTAAATACTGTTTTGTTTCAGTAAAACGTTCTAGAGTCGGGGCGG
CE_HELQ_rs4693089	-	A	G	rs4693089	GCCGTGTAATTCTAGGAGCTCTTCCCCCCACACCAGCAGCCGCAGCTACCTCTCCCCACGGGTGCATCCCTGCGTTCTAGAGTCGGGGCGG	GCCGTGTAATTCTAGGAGCTCTTCCCCCCACACCAGCAGCCGCAGCCACCTCTCCCCACGGGTGCATCCCTGCGTTCTAGAGTCGGGGCGG
CE_HELQ_rs1494961	-	C	T	rs1494961	GCCGTGTAATTCTAGGAGCTCGGAAATTAATGTTGCTAAGAAAACAGTTGAGTCATCATCAAATGACCTTGGCGTTCTAGAGTCGGGGCGG	GCCGTGTAATTCTAGGAGCTCGGAAATTAATGTTGCTAAGAAAACAATTGAGTCATCATCAAATGACCTTGGCGTTCTAGAGTCGGGGCGG
CE_ATG10_rs6884232	+	G	A	rs6884232	GCCGTGTAATTCTAGGAGCTCTGGACACAAATGTCTACAGCAACTGGTGTTTGATAGGCTGAATGTTTAGAACGTTCTAGAGTCGGGGCGG	GCCGTGTAATTCTAGGAGCTCTGGACACAAATGTCTACAGCAACTGATGTTTGATAGGCTGAATGTTTAGAACGTTCTAGAGTCGGGGCGG
CE_ATG10_rs1135335	+	C	T	rs1135335	GCCGTGTAATTCTAGGAGCTCcctgggcaacatggtgaaaccctgtcggtacaaaaaaatacaaaaatttgcCGTTCTAGAGTCGGGGCGG	GCCGTGTAATTCTAGGAGCTCcctgggcaacatggtgaaaccctgtTggtacaaaaaaatacaaaaatttgcCGTTCTAGAGTCGGGGCGG
CE_ATG10_rs4703878	+	A	G	rs4703878	GCCGTGTAATTCTAGGAGCTCtgagtgtgtgtgtgtgtgtgtgtgtatgtgtgggtgtttgtgtAGATAGTTCGTTCTAGAGTCGGGGCGG	GCCGTGTAATTCTAGGAGCTCtgagtgtgtgtgtgtgtgtgtgtgtGtgtgtgggtgtttgtgtAGATAGTTCGTTCTAGAGTCGGGGCGG
CE_ATG10_rs114875812	+	A	G	rs114875812	GCCGTGTAATTCTAGGAGCTCTTAAAATTTCTTTTTGACCTATAGTAATAAAACAATGGTCATTTTACCCCTCGTTCTAGAGTCGGGGCGG	GCCGTGTAATTCTAGGAGCTCTTAAAATTTCTTTTTGACCTATAGTGATAAAACAATGGTCATTTTACCCCTCGTTCTAGAGTCGGGGCGG
CE_ATG10_rs10044824	+	C	A	rs10044824	GCCGTGTAATTCTAGGAGCTCtattttcctcatctttaatttgaaactaacaagctacctcatagggttgctCGTTCTAGAGTCGGGGCGG	GCCGTGTAATTCTAGGAGCTCtattttcctcatctttaatttgaaaAtaacaagctacctcatagggttgctCGTTCTAGAGTCGGGGCGG
CE_ERV3-1_rs1608717	-	T	G	rs1608717	GCCGTGTAATTCTAGGAGCTCTAAAAGTCAAGCCCTGTCTTTGTTCAGGGCTCAGCCTTTGGATGTTAATCCCGTTCTAGAGTCGGGGCGG	GCCGTGTAATTCTAGGAGCTCTAAAAGTCAAGCCCTGTCTTTGTTCCGGGCTCAGCCTTTGGATGTTAATCCCGTTCTAGAGTCGGGGCGG
CE_ERV3-1_rs62456475	-	A	C	rs62456475	GCCGTGTAATTCTAGGAGCTCCTGACCAGTCTGACTCACTCCAAAGTCCTGCTGGAGCTATGATAATTATCTCGTTCTAGAGTCGGGGCGG	GCCGTGTAATTCTAGGAGCTCCTGACCAGTCTGACTCACTCCAAAGGCCTGCTGGAGCTATGATAATTATCTCGTTCTAGAGTCGGGGCGG
CE_ERV3-1_rs62456476	-	G	C	rs62456476	GCCGTGTAATTCTAGGAGCTCCAAGTAAAGGGAAAACAAGTCCTTTCCTGACCAGTCTGACTCACTCCAAAGCGTTCTAGAGTCGGGGCGG	GCCGTGTAATTCTAGGAGCTCCAAGTAAAGGGAAAACAAGTCCTTTGCTGACCAGTCTGACTCACTCCAAAGCGTTCTAGAGTCGGGGCGG
CE_ERV3-1_rs3088174	-	C	T	rs3088174	GCCGTGTAATTCTAGGAGCTCGCCATAGAGGCTCTTGTGGACAGACGGACTACCACACGACTAATGGCCCTACGTTCTAGAGTCGGGGCGG	GCCGTGTAATTCTAGGAGCTCGCCATAGAGGCTCTTGTGGACAGACAGACTACCACACGACTAATGGCCCTACGTTCTAGAGTCGGGGCGG
CE_ERV3-1_rs11771269	-	G	A	rs11771269	GCCGTGTAATTCTAGGAGCTCGATTCCCTTTTCAGAGGTTGGTTCTCATCCCTTGGAGGATTTAAAACCTTACGTTCTAGAGTCGGGGCGG	GCCGTGTAATTCTAGGAGCTCGATTCCCTTTTCAGAGGTTGGTTCTTATCCCTTGGAGGATTTAAAACCTTACGTTCTAGAGTCGGGGCGG
CE_SNORD18A_rs36076768	-	T	G	rs36076768	GCCGTGTAATTCTAGGAGCTCCCACATGATTTTCTCGGATGTTCTGATGCTGTTTGCTACCATGCATAATAGCGTTCTAGAGTCGGGGCGG	GCCGTGTAATTCTAGGAGCTCCCACATGATTTTCTCGGATGTTCTGCTGCTGTTTGCTACCATGCATAATAGCGTTCTAGAGTCGGGGCGG
CE_ZNF625-ZNF20_rs1036593	-	A	T	rs1036593	GCCGTGTAATTCTAGGAGCTCATAATGTTACCATGTTATCCGGTGGTCACTGTGAGTCAGTGTTGCCATGTGCGTTCTAGAGTCGGGGCGG	GCCGTGTAATTCTAGGAGCTCATAATGTTACCATGTTATCCGGTGGACACTGTGAGTCAGTGTTGCCATGTGCGTTCTAGAGTCGGGGCGG
CE_ZNF625-ZNF20_rs59816741	-	A	G	rs59816741	GCCGTGTAATTCTAGGAGCTCTGTGAGAAGAGCCACCTTGCTCTTATCAGGAAATTTCAAGCATTTGCTGTTCGTTCTAGAGTCGGGGCGG	GCCGTGTAATTCTAGGAGCTCTGTGAGAAGAGCCACCTTGCTCTTACCAGGAAATTTCAAGCATTTGCTGTTCGTTCTAGAGTCGGGGCGG
CE_ZNF625-ZNF20_rs59605380	-	G	A	rs59605380	GCCGTGTAATTCTAGGAGCTCTTTCCTGATTCTTTGGCTTGTTAATCGAGAATATCCCCCAAATCACTTGTCCGTTCTAGAGTCGGGGCGG	GCCGTGTAATTCTAGGAGCTCTTTCCTGATTCTTTGGCTTGTTAATTGAGAATATCCCCCAAATCACTTGTCCGTTCTAGAGTCGGGGCGG
CE_ZNF625-ZNF20_rs144638502	-	A	G	rs144638502	GCCGTGTAATTCTAGGAGCTCAGACACACACTGAGGATAAACCCTATGGATGTAAGCAGTGTGGGAAAGGCTCGTTCTAGAGTCGGGGCGG	GCCGTGTAATTCTAGGAGCTCAGACACACACTGAGGATAAACCCTACGGATGTAAGCAGTGTGGGAAAGGCTCGTTCTAGAGTCGGGGCGG
CE_COL6A2_rs73161620	+	A	G	rs73161620	GCCGTGTAATTCTAGGAGCTCTTCCAGGGGCTCTGGGGCAGCTCCCAGCCTCTTCCCATGCTGGTGGCCACCCGTTCTAGAGTCGGGGCGG	GCCGTGTAATTCTAGGAGCTCTTCCAGGGGCTCTGGGGCAGCTCCCGGCCTCTTCCCATGCTGGTGGCCACCCGTTCTAGAGTCGGGGCGG
CE_COL6A2_rs3088026	+	C	T	rs3088026	GCCGTGTAATTCTAGGAGCTCCCTTGCTGCGGCTGCATCTTCCAGTCTCTCCTCCGTCTTCCTGTGgccgctCGTTCTAGAGTCGGGGCGG	GCCGTGTAATTCTAGGAGCTCCCTTGCTGCGGCTGCATCTTCCAGTTTCTCCTCCGTCTTCCTGTGgccgctCGTTCTAGAGTCGGGGCGG
CE_COL6A2_rs1044598	+	T	A	rs1044598	GCCGTGTAATTCTAGGAGCTCTCTTCCAGTCTCTCCTCCGTCTTCCTGTGgccgctctctttataagaacccCGTTCTAGAGTCGGGGCGG	GCCGTGTAATTCTAGGAGCTCTCTTCCAGTCTCTCCTCCGTCTTCCAGTGgccgctctctttataagaacccCGTTCTAGAGTCGGGGCGG
CE_COL6A2_rs73382475	+	C	T	rs73382475	GCCGTGTAATTCTAGGAGCTCatgacctcgcaagacccttaactcactcccgtctgcagagtccttctttgcCGTTCTAGAGTCGGGGCGG	GCCGTGTAATTCTAGGAGCTCatgacctcgcaagacccttaactcaTtcccgtctgcagagtccttctttgcCGTTCTAGAGTCGGGGCGG
CE_COL6A2_rs148337125	+	T	G	rs148337125	GCCGTGTAATTCTAGGAGCTCCGTGAGCCCACCCCGTCCATGGTGCTAAGCGGGCCCGGGTCCCACACGGCCCGTTCTAGAGTCGGGGCGG	GCCGTGTAATTCTAGGAGCTCCGTGAGCCCACCCCGTCCATGGTGCGAAGCGGGCCCGGGTCCCACACGGCCCGTTCTAGAGTCGGGGCGG
CE_COL6A2_rs3087667	+	T	C	rs3087667	GCCGTGTAATTCTAGGAGCTCGCTCACTCGGACGACGCCCTGGGCCTGCACCTCTCCAGCTCCTCCCACGGGCGTTCTAGAGTCGGGGCGG	GCCGTGTAATTCTAGGAGCTCGCTCACTCGGACGACGCCCTGGGCCCGCACCTCTCCAGCTCCTCCCACGGGCGTTCTAGAGTCGGGGCGG
CE_COL6A2_rs1043962	+	A	G	rs1043962	GCCGTGTAATTCTAGGAGCTCCACTCGGACGACGCCCTGGGCCTGCACCTCTCCAGCTCCTCCCACGGGGTCCGTTCTAGAGTCGGGGCGG	GCCGTGTAATTCTAGGAGCTCCACTCGGACGACGCCCTGGGCCTGCGCCTCTCCAGCTCCTCCCACGGGGTCCGTTCTAGAGTCGGGGCGG
NAC_KCNAB2_rs11542389	+	G	A	rs11542389	GCCGTGTAATTCTAGGAGCTCCCAAGGTTCCCAAAGTCAAGGCCAGGCCAAGGCCTGGTTGGGTCCTTGGGGCGTTCTAGAGTCGGGGCGG	GCCGTGTAATTCTAGGAGCTCCCAAGGTTCCCAAAGTCAAGGCCAGACCAAGGCCTGGTTGGGTCCTTGGGGCGTTCTAGAGTCGGGGCGG
NAC_KCNAB2_rs4908772	+	A	G	rs4908772	GCCGTGTAATTCTAGGAGCTCTTGGGTCCTTGGGGCGGGCAGGGCCAGCCTCTCCTCTGCTGAGAATCCCCACGTTCTAGAGTCGGGGCGG	GCCGTGTAATTCTAGGAGCTCTTGGGTCCTTGGGGCGGGCAGGGCCGGCCTCTCCTCTGCTGAGAATCCCCACGTTCTAGAGTCGGGGCGG
NAC_KCNAB2_rs34324678	+	G	A	rs34324678	GCCGTGTAATTCTAGGAGCTCAGCCTGTGTCTCCTGCCCCCAGGGCGCACCCTCAGTGCAGGCACCTCTGTTCGTTCTAGAGTCGGGGCGG	GCCGTGTAATTCTAGGAGCTCAGCCTGTGTCTCCTGCCCCCAGGGCACACCCTCAGTGCAGGCACCTCTGTTCGTTCTAGAGTCGGGGCGG
NAC_KCNAB2_rs9434641	+	A	G	rs9434641	GCCGTGTAATTCTAGGAGCTCAGAGGGCAGGTGGCCCACCCTCGCCATCAGGGAGGGTGGCTGGCCCCATCCCGTTCTAGAGTCGGGGCGG	GCCGTGTAATTCTAGGAGCTCAGAGGGCAGGTGGCCCACCCTCGCCGTCAGGGAGGGTGGCTGGCCCCATCCCGTTCTAGAGTCGGGGCGG
NAC_KCNAB2_rs3789528	+	C	T	rs3789528	GCCGTGTAATTCTAGGAGCTCCATCCCCACTGCCACCCAGCCCCACCCACTGTTGGAAGAGGGACCAGCGCGCGTTCTAGAGTCGGGGCGG	GCCGTGTAATTCTAGGAGCTCCATCCCCACTGCCACCCAGCCCCACTCACTGTTGGAAGAGGGACCAGCGCGCGTTCTAGAGTCGGGGCGG
NAC_KCNAB2_rs3789527	+	G	A	rs3789527	GCCGTGTAATTCTAGGAGCTCCTCCTAGGGCCAGGTCCCCCCTCTCGGGAGGAGGTATTGGGTAGGACCATCCGTTCTAGAGTCGGGGCGG	GCCGTGTAATTCTAGGAGCTCCTCCTAGGGCCAGGTCCCCCCTCTCAGGAGGAGGTATTGGGTAGGACCATCCGTTCTAGAGTCGGGGCGG
NAC_KCNAB2_rs1056860	+	A	G	rs1056860	GCCGTGTAATTCTAGGAGCTCGGGCCAGGTCCCCCCTCTCGGGAGGAGGTATTGGGTAGGACCATCCAAGAACGTTCTAGAGTCGGGGCGG	GCCGTGTAATTCTAGGAGCTCGGGCCAGGTCCCCCCTCTCGGGAGGGGGTATTGGGTAGGACCATCCAAGAACGTTCTAGAGTCGGGGCGG
NAC_KCNAB2_rs538	+	A	G	rs538	GCCGTGTAATTCTAGGAGCTCGAAAGGAGGGCGCTGGCCCTGCTGGACGCTTCGGAGCCCCCACTGTTTCCCCGTTCTAGAGTCGGGGCGG	GCCGTGTAATTCTAGGAGCTCGAAAGGAGGGCGCTGGCCCTGCTGGGCGCTTCGGAGCCCCCACTGTTTCCCCGTTCTAGAGTCGGGGCGG
NAC_KCNAB2_rs1056866	+	T	A	rs1056866	GCCGTGTAATTCTAGGAGCTCTGTCCAGTCATGTAAATAATGTGCTTTTTCTCTCCCCGAGTCTTTTTTTTTCGTTCTAGAGTCGGGGCGG	GCCGTGTAATTCTAGGAGCTCTGTCCAGTCATGTAAATAATGTGCTATTTCTCTCCCCGAGTCTTTTTTTTTCGTTCTAGAGTCGGGGCGG
NAC_ZSWIM5_rs41306607	-	C	G	rs41306607	GCCGTGTAATTCTAGGAGCTCCTGGAATTGTTATAGGAGGTAGCAAGGGCACTCAGAAAAGTCAGTTGGAACCGTTCTAGAGTCGGGGCGG	GCCGTGTAATTCTAGGAGCTCCTGGAATTGTTATAGGAGGTAGCAACGGCACTCAGAAAAGTCAGTTGGAACCGTTCTAGAGTCGGGGCGG
NAC_ZSWIM5_rs41311195	-	C	G	rs41311195	GCCGTGTAATTCTAGGAGCTCGGCCCTGTCTCCCTTGGCAAACACAGAACACTGTTCCATCTCAGGGATTGCCGTTCTAGAGTCGGGGCGG	GCCGTGTAATTCTAGGAGCTCGGCCCTGTCTCCCTTGGCAAACACACAACACTGTTCCATCTCAGGGATTGCCGTTCTAGAGTCGGGGCGG
NAC_SLC16A4_rs11120	-	T	C	rs11120	GCCGTGTAATTCTAGGAGCTCGATTGATCAGAATTCTGGAATCTGAATATTAAAACCTTACTTAGTGACTGGCGTTCTAGAGTCGGGGCGG	GCCGTGTAATTCTAGGAGCTCGATTGATCAGAATTCTGGAATCTGAGTATTAAAACCTTACTTAGTGACTGGCGTTCTAGAGTCGGGGCGG
NAC_SMPD4_rs3192417	-	G	C	rs3192417	GCCGTGTAATTCTAGGAGCTCGCCAGCTCTCGGGGCCTTTTTTCCACTGCCCATTTGGCTACTCTGCTGCACCGTTCTAGAGTCGGGGCGG	GCCGTGTAATTCTAGGAGCTCGCCAGCTCTCGGGGCCTTTTTTCCAGTGCCCATTTGGCTACTCTGCTGCACCGTTCTAGAGTCGGGGCGG
NAC_SMPD4_rs3192414	-	C	G	rs3192414	GCCGTGTAATTCTAGGAGCTCCTCTGTGACAGCGCAGAGCTCAGCGGCGGCCTTTCCCTCCCTCCGCCAAGGCGTTCTAGAGTCGGGGCGG	GCCGTGTAATTCTAGGAGCTCCTCTGTGACAGCGCAGAGCTCAGCGCCGGCCTTTCCCTCCCTCCGCCAAGGCGTTCTAGAGTCGGGGCGG
NAC_SMPD4_rs80067546	-	G	A	rs80067546	GCCGTGTAATTCTAGGAGCTCCCCCAAGCACGCGCTCATGGTGTTCCGAGTGGCCAAAGTCTTTGCCCAGCCCGTTCTAGAGTCGGGGCGG	GCCGTGTAATTCTAGGAGCTCCCCCAAGCACGCGCTCATGGTGTTCTGAGTGGCCAAAGTCTTTGCCCAGCCCGTTCTAGAGTCGGGGCGG
NAC_SMPD4_rs10909567	-	C	T	rs10909567	GCCGTGTAATTCTAGGAGCTCTAAAGCGACACATCTCTCATCAGACGTCTGTGAATGCAGACCCCGCCTCCCCGTTCTAGAGTCGGGGCGG	GCCGTGTAATTCTAGGAGCTCTAAAGCGACACATCTCTCATCAGACATCTGTGAATGCAGACCCCGCCTCCCCGTTCTAGAGTCGGGGCGG
NAC_SMPD4_rs41269839	-	G	A	rs41269839	GCCGTGTAATTCTAGGAGCTCTTTTTGGCAGCCTAGATGGTGTCCTCGTTGGCTGGAACCTCCGCTGCTTACCGTTCTAGAGTCGGGGCGG	GCCGTGTAATTCTAGGAGCTCTTTTTGGCAGCCTAGATGGTGTCCTTGTTGGCTGGAACCTCCGCTGCTTACCGTTCTAGAGTCGGGGCGG
NAC_SMPD4_rs1968676	-	A	G	rs1968676	GCCGTGTAATTCTAGGAGCTCCCCCGCACTCCTGCCTCGCCATTTCTCTTCCCCGCCCGGCCGGCCTTCGCTCGTTCTAGAGTCGGGGCGG	GCCGTGTAATTCTAGGAGCTCCCCCGCACTCCTGCCTCGCCATTTCCCTTCCCCGCCCGGCCGGCCTTCGCTCGTTCTAGAGTCGGGGCGG
NAC_SMPD4_rs1817097	-	G	A	rs1817097	GCCGTGTAATTCTAGGAGCTCTACCTTGGGGCGCCGGAGGCCGCCACAACGCAGGCGCATTCAGCTAAGGACCGTTCTAGAGTCGGGGCGG	GCCGTGTAATTCTAGGAGCTCTACCTTGGGGCGCCGGAGGCCGCCATAACGCAGGCGCATTCAGCTAAGGACCGTTCTAGAGTCGGGGCGG
NAC_SMPD4_rs1968675	-	G	T	rs1968675	GCCGTGTAATTCTAGGAGCTCGGCTCCTCCCGACCAGCGGGCCGGGCGTACCCGGAAAGCAGAGGTCGGGGGCGTTCTAGAGTCGGGGCGG	GCCGTGTAATTCTAGGAGCTCGGCTCCTCCCGACCAGCGGGCCGGGAGTACCCGGAAAGCAGAGGTCGGGGGCGTTCTAGAGTCGGGGCGG
NAC_B4GALT4_rs5868	-	G	C	rs5868	GCCGTGTAATTCTAGGAGCTCGCAGCAGTAGCTGAGCTGGTTGCAGCTGCTGATAGCCTTCAGGGGAGGACCCGTTCTAGAGTCGGGGCGG	GCCGTGTAATTCTAGGAGCTCGCAGCAGTAGCTGAGCTGGTTGCAGGTGCTGATAGCCTTCAGGGGAGGACCCGTTCTAGAGTCGGGGCGG
NAC_B4GALT4_rs12493956	-	G	A	rs12493956	GCCGTGTAATTCTAGGAGCTCAAGAGGTAGCAGGAGGGTGGAGTGTCGGCTGCAAAGGCAGCAGTAGCTGAGCGTTCTAGAGTCGGGGCGG	GCCGTGTAATTCTAGGAGCTCAAGAGGTAGCAGGAGGGTGGAGTGTTGGCTGCAAAGGCAGCAGTAGCTGAGCGTTCTAGAGTCGGGGCGG
NAC_B4GALT4_rs6774	-	G	A	rs6774	GCCGTGTAATTCTAGGAGCTCCGTCCACAAAAGAGGGGAGAAAAGGCGACGAATCAGGACACAGTGAACTTGCGTTCTAGAGTCGGGGCGG	GCCGTGTAATTCTAGGAGCTCCGTCCACAAAAGAGGGGAGAAAAGGTGACGAATCAGGACACAGTGAACTTGCGTTCTAGAGTCGGGGCGG
NAC_B4GALT4_rs4568125	-	C	T	rs4568125	GCCGTGTAATTCTAGGAGCTCGGATGACTCAAAGGATAAAATGAACGCTATTTGAGGACTCTGGTTGAAGGACGTTCTAGAGTCGGGGCGG	GCCGTGTAATTCTAGGAGCTCGGATGACTCAAAGGATAAAATGAACACTATTTGAGGACTCTGGTTGAAGGACGTTCTAGAGTCGGGGCGG
NAC_B4GALT4_rs6784208	-	C	T	rs6784208	GCCGTGTAATTCTAGGAGCTCTTTCTGGTTTGGTGCATGACCCTGGGTCTTTTGGTGATGTTTGGAAGAACTCGTTCTAGAGTCGGGGCGG	GCCGTGTAATTCTAGGAGCTCTTTCTGGTTTGGTGCATGACCCTGGATCTTTTGGTGATGTTTGGAAGAACTCGTTCTAGAGTCGGGGCGG
NAC_ITGB5_rs9878092	-	A	G	rs9878092	GCCGTGTAATTCTAGGAGCTCAAAACATTAAACAGATAAATTGTGGTGTTGAGACTTTTCTGAATTGAGAAACGTTCTAGAGTCGGGGCGG	GCCGTGTAATTCTAGGAGCTCAAAACATTAAACAGATAAATTGTGGCGTTGAGACTTTTCTGAATTGAGAAACGTTCTAGAGTCGGGGCGG
NAC_ITGB5_rs14386	-	G	A	rs14386	GCCGTGTAATTCTAGGAGCTCTGTCCTCAGCTCTGGACCCAATTCCCCTTACTTCATTTTGGCAAACACTAACGTTCTAGAGTCGGGGCGG	GCCGTGTAATTCTAGGAGCTCTGTCCTCAGCTCTGGACCCAATTCCTCTTACTTCATTTTGGCAAACACTAACGTTCTAGAGTCGGGGCGG
NAC_ITGB5_rs62265635	-	G	A	rs62265635	GCCGTGTAATTCTAGGAGCTCCTTTCATTCCAAATGGATCTGTCCTCAGCTCTGGACCCAATTCCCCTTACTCGTTCTAGAGTCGGGGCGG	GCCGTGTAATTCTAGGAGCTCCTTTCATTCCAAATGGATCTGTCCTTAGCTCTGGACCCAATTCCCCTTACTCGTTCTAGAGTCGGGGCGG
NAC_ITGB5_rs116182279	-	G	A	rs116182279	GCCGTGTAATTCTAGGAGCTCTGAGGCTGGAAATAGATTGTACAGACAAGCAAGGGTTGAGTGGTGGTTCCCCGTTCTAGAGTCGGGGCGG	GCCGTGTAATTCTAGGAGCTCTGAGGCTGGAAATAGATTGTACAGATAAGCAAGGGTTGAGTGGTGGTTCCCCGTTCTAGAGTCGGGGCGG
NAC_ITGB5_rs17282078	-	T	A	rs17282078	GCCGTGTAATTCTAGGAGCTCTGTTTCTTTCTTTCTGAGCGGACTTAAAATGGTGCCCCCAGTGGGGATTGACGTTCTAGAGTCGGGGCGG	GCCGTGTAATTCTAGGAGCTCTGTTTCTTTCTTTCTGAGCGGACTTTAAATGGTGCCCCCAGTGGGGATTGACGTTCTAGAGTCGGGGCGG
NAC_ITGB5_rs2676	-	A	G	rs2676	GCCGTGTAATTCTAGGAGCTCGTAGTTCTGAGTCCTGAGACTTTTCTGCGTGATGGCTATGCCTTGCACACACGTTCTAGAGTCGGGGCGG	GCCGTGTAATTCTAGGAGCTCGTAGTTCTGAGTCCTGAGACTTTTCCGCGTGATGGCTATGCCTTGCACACACGTTCTAGAGTCGGGGCGG
NAC_ITGB5_rs2675	-	T	G	rs2675	GCCGTGTAATTCTAGGAGCTCGGGCCCCCAGCCTGGCCAGACAAGAAGACTGTCAGGAAGGGTCGGAGTCTGCGTTCTAGAGTCGGGGCGG	GCCGTGTAATTCTAGGAGCTCGGGCCCCCAGCCTGGCCAGACAAGACGACTGTCAGGAAGGGTCGGAGTCTGCGTTCTAGAGTCGGGGCGG
NAC_ITGB5_rs2674	-	C	T	rs2674	GCCGTGTAATTCTAGGAGCTCTGGGATAAAGCAAGGGGACCTTGGCGCTCTCAGCTTTCCCTGCCACATCCACGTTCTAGAGTCGGGGCGG	GCCGTGTAATTCTAGGAGCTCTGGGATAAAGCAAGGGGACCTTGGCACTCTCAGCTTTCCCTGCCACATCCACGTTCTAGAGTCGGGGCGG
NAC_VWA5B2_rs79886161	+	C	T	rs79886161	GCCGTGTAATTCTAGGAGCTCTCCCCCACTGCTTCTTACTCCCTCCCTAGAGCCCTCTTGCCCCCACAAAAACGTTCTAGAGTCGGGGCGG	GCCGTGTAATTCTAGGAGCTCTCCCCCACTGCTTCTTACTCCCTCCTTAGAGCCCTCTTGCCCCCACAAAAACGTTCTAGAGTCGGGGCGG
NAC_VWA5B2_rs2668195	+	A	G	rs2668195	GCCGTGTAATTCTAGGAGCTCCCCCACTGCTTCTTACTCCCTCCCTAGAGCCCTCTTGCCCCCACAAAAAGTCGTTCTAGAGTCGGGGCGG	GCCGTGTAATTCTAGGAGCTCCCCCACTGCTTCTTACTCCCTCCCTGGAGCCCTCTTGCCCCCACAAAAAGTCGTTCTAGAGTCGGGGCGG
NAC_PRLR_rs249524	-	C	G	rs249524	GCCGTGTAATTCTAGGAGCTCCCTGTAGTCCTAGACACTTGGGAAGGTGAAGCCAGAGGATTGCTTGAGCCCCGTTCTAGAGTCGGGGCGG	GCCGTGTAATTCTAGGAGCTCCCTGTAGTCCTAGACACTTGGGAAGCTGAAGCCAGAGGATTGCTTGAGCCCCGTTCTAGAGTCGGGGCGG
NAC_PRLR_rs249523	-	C	G	rs249523	GCCGTGTAATTCTAGGAGCTCATGGTGACACGTACCTGTAGTCCTAGACACTTGGGAAGGTGAAGCCAGAGGCGTTCTAGAGTCGGGGCGG	GCCGTGTAATTCTAGGAGCTCATGGTGACACGTACCTGTAGTCCTACACACTTGGGAAGGTGAAGCCAGAGGCGTTCTAGAGTCGGGGCGG
NAC_PRLR_rs249522	-	C	T	rs249522	GCCGTGTAATTCTAGGAGCTCAGAAATGAAATTATTCATCAACAATGACTTTGGCACTGCAAAAGACTGAGTCGTTCTAGAGTCGGGGCGG	GCCGTGTAATTCTAGGAGCTCAGAAATGAAATTATTCATCAACAATAACTTTGGCACTGCAAAAGACTGAGTCGTTCTAGAGTCGGGGCGG
NAC_PRLR_rs173627	-	C	T	rs173627	GCCGTGTAATTCTAGGAGCTCTGAGCACATGAGATTGTGTGACAACGCTTCAGAGAAAAACAGAGATCTGTTCGTTCTAGAGTCGGGGCGG	GCCGTGTAATTCTAGGAGCTCTGAGCACATGAGATTGTGTGACAACACTTCAGAGAAAAACAGAGATCTGTTCGTTCTAGAGTCGGGGCGG
NAC_PRLR_rs249521	-	A	G	rs249521	GCCGTGTAATTCTAGGAGCTCGGCCTGAAGCAGTGAGCACATGAGATTGTGTGACAACGCTTCAGAGAAAAACGTTCTAGAGTCGGGGCGG	GCCGTGTAATTCTAGGAGCTCGGCCTGAAGCAGTGAGCACATGAGACTGTGTGACAACGCTTCAGAGAAAAACGTTCTAGAGTCGGGGCGG
NAC_PRLR_rs392279	-	T	C	rs392279	GCCGTGTAATTCTAGGAGCTCCTGAGCACTCAATGTCCAAGACTAAATCACATCACCACGACTAAGTAGGCACGTTCTAGAGTCGGGGCGG	GCCGTGTAATTCTAGGAGCTCCTGAGCACTCAATGTCCAAGACTAAGTCACATCACCACGACTAAGTAGGCACGTTCTAGAGTCGGGGCGG
NAC_PRLR_rs387032	-	T	C	rs387032	GCCGTGTAATTCTAGGAGCTCACAGATGTGTATAAGCACAAGTTATATCAGCTGTGTCAGATATTTAACAGACGTTCTAGAGTCGGGGCGG	GCCGTGTAATTCTAGGAGCTCACAGATGTGTATAAGCACAAGTTATGTCAGCTGTGTCAGATATTTAACAGACGTTCTAGAGTCGGGGCGG
NAC_PRLR_rs401694	-	C	T	rs401694	GCCGTGTAATTCTAGGAGCTCCTAAAAAACAATTAGCCACTCATTAGGCCAAGACTTTAATTCTATGATCAACGTTCTAGAGTCGGGGCGG	GCCGTGTAATTCTAGGAGCTCCTAAAAAACAATTAGCCACTCATTAAGCCAAGACTTTAATTCTATGATCAACGTTCTAGAGTCGGGGCGG
NAC_ELL2_rs1043381	-	C	T	rs1043381	GCCGTGTAATTCTAGGAGCTCATGTTGAAATTAGTTTTAGACAAAAGTGGTCCATCAATTCAGACACTCTGCCGTTCTAGAGTCGGGGCGG	GCCGTGTAATTCTAGGAGCTCATGTTGAAATTAGTTTTAGACAAAAATGGTCCATCAATTCAGACACTCTGCCGTTCTAGAGTCGGGGCGG
NAC_ELL2_rs17085231	-	C	T	rs17085231	GCCGTGTAATTCTAGGAGCTCTTGGGTAACAATGAAAGCTGGAGATGCTAAATGGAAATCCAGCATTGCATACGTTCTAGAGTCGGGGCGG	GCCGTGTAATTCTAGGAGCTCTTGGGTAACAATGAAAGCTGGAGATACTAAATGGAAATCCAGCATTGCATACGTTCTAGAGTCGGGGCGG
NAC_ELL2_rs11135441	-	C	T	rs11135441	GCCGTGTAATTCTAGGAGCTCCTCAGTTGTTTCACTGCCAACTCTTGTTTCAGAACCTGTTTACAAACAAGCCGTTCTAGAGTCGGGGCGG	GCCGTGTAATTCTAGGAGCTCCTCAGTTGTTTCACTGCCAACTCTTATTTCAGAACCTGTTTACAAACAAGCCGTTCTAGAGTCGGGGCGG
NAC_ELL2_rs11135442	-	T	C	rs11135442	GCCGTGTAATTCTAGGAGCTCTTAGAATCTCTAGGTATAGGGCCCAAGTATCTGCATTTTCACAGGTTTCTTCGTTCTAGAGTCGGGGCGG	GCCGTGTAATTCTAGGAGCTCTTAGAATCTCTAGGTATAGGGCCCAGGTATCTGCATTTTCACAGGTTTCTTCGTTCTAGAGTCGGGGCGG
NAC_ELL2_rs112207922	-	G	A	rs112207922	GCCGTGTAATTCTAGGAGCTCAGATTCTAAAAAGGTGAAACTTTGGCTGTTGAAAGTTTCAGTATTAGTAAACGTTCTAGAGTCGGGGCGG	GCCGTGTAATTCTAGGAGCTCAGATTCTAAAAAGGTGAAACTTTGGTTGTTGAAAGTTTCAGTATTAGTAAACGTTCTAGAGTCGGGGCGG
NAC_PCDHB16_rs10060104	+	C	T	rs10060104	GCCGTGTAATTCTAGGAGCTCTCTTGTTGATTAAATTGTTCATGCTCACCACCACCAATAAGGTATTTTTCTCGTTCTAGAGTCGGGGCGG	GCCGTGTAATTCTAGGAGCTCTCTTGTTGATTAAATTGTTCATGCTTACCACCACCAATAAGGTATTTTTCTCGTTCTAGAGTCGGGGCGG
NAC_PCDHB16_rs10069559	+	T	C	rs10069559	GCCGTGTAATTCTAGGAGCTCATTATATTGTTAATTCCAGTTTCCCTTTTCCTCATATTTACCCCGAAGAGGCGTTCTAGAGTCGGGGCGG	GCCGTGTAATTCTAGGAGCTCATTATATTGTTAATTCCAGTTTCCCCTTTCCTCATATTTACCCCGAAGAGGCGTTCTAGAGTCGGGGCGG
NAC_PCDHB16_rs73273626	+	T	A	rs73273626	GCCGTGTAATTCTAGGAGCTCAATTCCAGTTTCCCTTTTCCTCATATTTACCCCGAAGAGGTGTTGCATATACGTTCTAGAGTCGGGGCGG	GCCGTGTAATTCTAGGAGCTCAATTCCAGTTTCCCTTTTCCTCATAATTACCCCGAAGAGGTGTTGCATATACGTTCTAGAGTCGGGGCGG
NAC_PCDHB16_rs2980409	+	C	T	rs2980409	GCCGTGTAATTCTAGGAGCTCtgtcacccaggctggagtgcagtggcacaatcttggctcactgcaacctctCGTTCTAGAGTCGGGGCGG	GCCGTGTAATTCTAGGAGCTCtgtcacccaggctggagtgcagtggTacaatcttggctcactgcaacctctCGTTCTAGAGTCGGGGCGG
NAC_PCDHB16_rs2950846	+	T	C	rs2950846	GCCGTGTAATTCTAGGAGCTCtcactgcaacctctgcctcctgggctcaacggatccttccacctcagcctcCGTTCTAGAGTCGGGGCGG	GCCGTGTAATTCTAGGAGCTCtcactgcaacctctgcctcctgggcCcaacggatccttccacctcagcctcCGTTCTAGAGTCGGGGCGG
NAC_PCDHB16_rs2338529	+	C	T	rs2338529	GCCGTGTAATTCTAGGAGCTCaacggatccttccacctcagcctcccaagtagcttggactataggtgcatgCGTTCTAGAGTCGGGGCGG	GCCGTGTAATTCTAGGAGCTCaacggatccttccacctcagcctccTaagtagcttggactataggtgcatgCGTTCTAGAGTCGGGGCGG
NAC_PCDHB16_rs2338530	+	A	G	rs2338530	GCCGTGTAATTCTAGGAGCTCgcctggctaatcttttgcagcgatgagattttgccaagttgcccaggctgaCGTTCTAGAGTCGGGGCGG	GCCGTGTAATTCTAGGAGCTCgcctggctaatcttttgcagcgatgGgattttgccaagttgcccaggctgaCGTTCTAGAGTCGGGGCGG
NAC_PRRC2A_rs7889	+	C	G	rs7889	GCCGTGTAATTCTAGGAGCTCGGAAAGGGGTGGGCGGGGAGGGGTTCTGGGGCTGGGGCCTCACTTCCCCTCCGTTCTAGAGTCGGGGCGG	GCCGTGTAATTCTAGGAGCTCGGAAAGGGGTGGGCGGGGAGGGGTTGTGGGGCTGGGGCCTCACTTCCCCTCCGTTCTAGAGTCGGGGCGG
NAC_CUX1_rs368214	+	C	T	rs368214	GCCGTGTAATTCTAGGAGCTCCTATCGAATGGGAGTTCTGAGGGGCCGCGGCCCTGGGGCGGGCAGCCAGGCCGTTCTAGAGTCGGGGCGG	GCCGTGTAATTCTAGGAGCTCCTATCGAATGGGAGTTCTGAGGGGCTGCGGCCCTGGGGCGGGCAGCCAGGCCGTTCTAGAGTCGGGGCGG
NAC_CUX1_rs112770956	+	A	G	rs112770956	GCCGTGTAATTCTAGGAGCTCGGGGGTGGGATTTTTCAGAAAAATTAAAAAAGAAAGTTTTTGTAGCTGTTCCGTTCTAGAGTCGGGGCGG	GCCGTGTAATTCTAGGAGCTCGGGGGTGGGATTTTTCAGAAAAATTGAAAAAGAAAGTTTTTGTAGCTGTTCCGTTCTAGAGTCGGGGCGG
NAC_CUX1_rs56104629	+	C	T	rs56104629	GCCGTGTAATTCTAGGAGCTCGGATCTCTCTCTGGCACAGAAGGCACCTCACCTCACACCACTCTCCTGGATCGTTCTAGAGTCGGGGCGG	GCCGTGTAATTCTAGGAGCTCGGATCTCTCTCTGGCACAGAAGGCATCTCACCTCACACCACTCTCCTGGATCGTTCTAGAGTCGGGGCGG
NAC_CUX1_rs2529113	+	A	G	rs2529113	GCCGTGTAATTCTAGGAGCTCGGGGTGACAGCCCAGGGATGCATGCATGGGAGAACTCTCTGAGAAATGCCACGTTCTAGAGTCGGGGCGG	GCCGTGTAATTCTAGGAGCTCGGGGTGACAGCCCAGGGATGCATGCGTGGGAGAACTCTCTGAGAAATGCCACGTTCTAGAGTCGGGGCGG
NAC_CUX1_rs35652575	+	G	A	rs35652575	GCCGTGTAATTCTAGGAGCTCTTGCCTTAAATGCAGTATGACAGGCGCTTCTTGGCAGACCAGTAAAAACAACGTTCTAGAGTCGGGGCGG	GCCGTGTAATTCTAGGAGCTCTTGCCTTAAATGCAGTATGACAGGCACTTCTTGGCAGACCAGTAAAAACAACGTTCTAGAGTCGGGGCGG
NAC_CUX1_rs2529115	+	G	T	rs2529115	GCCGTGTAATTCTAGGAGCTCACCAGCCAAAGCTCACATTTAGAAAGCCCTCAGTGCTTCTGTGGTTTCACCCGTTCTAGAGTCGGGGCGG	GCCGTGTAATTCTAGGAGCTCACCAGCCAAAGCTCACATTTAGAAATCCCTCAGTGCTTCTGTGGTTTCACCCGTTCTAGAGTCGGGGCGG
NAC_CUX1_rs11771127	+	G	C	rs11771127	GCCGTGTAATTCTAGGAGCTCGCAGGGCTTGTGCCCTGAGTGGCGAGGTGGTGACCTGAGGCCAGTGTGATGCGTTCTAGAGTCGGGGCGG	GCCGTGTAATTCTAGGAGCTCGCAGGGCTTGTGCCCTGAGTGGCGACGTGGTGACCTGAGGCCAGTGTGATGCGTTCTAGAGTCGGGGCGG
NAC_CUX1_rs2529116	+	G	C	rs2529116	GCCGTGTAATTCTAGGAGCTCCCTCCAAGCGAGAGAGTGATTTCTTGCAAGGCCCGCATGGGTTGATACGTTCGTTCTAGAGTCGGGGCGG	GCCGTGTAATTCTAGGAGCTCCCTCCAAGCGAGAGAGTGATTTCTTCCAAGGCCCGCATGGGTTGATACGTTCGTTCTAGAGTCGGGGCGG
NAC_CUX1_rs2529117	+	T	C	rs2529117	GCCGTGTAATTCTAGGAGCTCAGAGTGATTTCTTGCAAGGCCCGCATGGGTTGATACGTTTTGGTTGGTTTTCGTTCTAGAGTCGGGGCGG	GCCGTGTAATTCTAGGAGCTCAGAGTGATTTCTTGCAAGGCCCGCACGGGTTGATACGTTTTGGTTGGTTTTCGTTCTAGAGTCGGGGCGG
NAC_CUX1_rs73187873	+	C	T	rs73187873	GCCGTGTAATTCTAGGAGCTCCATTTGAAATAAACCACGGTTGCAGCCACCCTGGTGCCCTGTGCTCTGGGACGTTCTAGAGTCGGGGCGG	GCCGTGTAATTCTAGGAGCTCCATTTGAAATAAACCACGGTTGCAGTCACCCTGGTGCCCTGTGCTCTGGGACGTTCTAGAGTCGGGGCGG
NAC_C8orf34_rs11987961	+	A	G	rs11987961	GCCGTGTAATTCTAGGAGCTCAACAATGAGTTTTGAAGTCAGTGGTATCAATTATTCTGCTACAAATAAAGACGTTCTAGAGTCGGGGCGG	GCCGTGTAATTCTAGGAGCTCAACAATGAGTTTTGAAGTCAGTGGTGTCAATTATTCTGCTACAAATAAAGACGTTCTAGAGTCGGGGCGG
NAC_C8orf34_rs59050152	+	A	C	rs59050152	GCCGTGTAATTCTAGGAGCTCGTATGATTTTCAAATACTTTATAACAATATGCTGTTGTATTTTATTTAGAACGTTCTAGAGTCGGGGCGG	GCCGTGTAATTCTAGGAGCTCGTATGATTTTCAAATACTTTATAACCATATGCTGTTGTATTTTATTTAGAACGTTCTAGAGTCGGGGCGG
NAC_C8orf34_rs11988777	+	A	G	rs11988777	GCCGTGTAATTCTAGGAGCTCTGCTGTAAAAACTGCATTCATGCTAACATTAAGGAGATTGTATCATGGCGTCGTTCTAGAGTCGGGGCGG	GCCGTGTAATTCTAGGAGCTCTGCTGTAAAAACTGCATTCATGCTAGCATTAAGGAGATTGTATCATGGCGTCGTTCTAGAGTCGGGGCGG
NAC_C8orf34_rs16934696	+	G	C	rs16934696	GCCGTGTAATTCTAGGAGCTCGTGTGGTCATTGTAGGTTTGCTCACGTAGGTATGGGCTGTTTTGCGATTGTCGTTCTAGAGTCGGGGCGG	GCCGTGTAATTCTAGGAGCTCGTGTGGTCATTGTAGGTTTGCTCACCTAGGTATGGGCTGTTTTGCGATTGTCGTTCTAGAGTCGGGGCGG
NAC_C8orf34_rs2380477	+	A	T	rs2380477	GCCGTGTAATTCTAGGAGCTCATCCTCTTATAGCTTGGAATGTTACAAGTCCACTGGACTTTATCTTAAAATCGTTCTAGAGTCGGGGCGG	GCCGTGTAATTCTAGGAGCTCATCCTCTTATAGCTTGGAATGTTACTAGTCCACTGGACTTTATCTTAAAATCGTTCTAGAGTCGGGGCGG
NAC_C8orf34_rs6989036	+	A	C	rs6989036	GCCGTGTAATTCTAGGAGCTCGAATGTTACAAGTCCACTGGACTTTATCTTAAAATAATGCCATATTCAATTCGTTCTAGAGTCGGGGCGG	GCCGTGTAATTCTAGGAGCTCGAATGTTACAAGTCCACTGGACTTTCTCTTAAAATAATGCCATATTCAATTCGTTCTAGAGTCGGGGCGG
NAC_C8orf34_rs139491418	+	G	A	rs139491418	GCCGTGTAATTCTAGGAGCTCAGATACTGAGTAAAGTATCTGCCAAGTCATCTCATGCTCAAATATAAGATACGTTCTAGAGTCGGGGCGG	GCCGTGTAATTCTAGGAGCTCAGATACTGAGTAAAGTATCTGCCAAATCATCTCATGCTCAAATATAAGATACGTTCTAGAGTCGGGGCGG
NAC_C8orf34_rs73268417	+	T	C	rs73268417	GCCGTGTAATTCTAGGAGCTCaatacttatattagtcaagtgtggttgcatgcacctatagtcccagctactCGTTCTAGAGTCGGGGCGG	GCCGTGTAATTCTAGGAGCTCaatacttatattagtcaagtgtggtCgcatgcacctatagtcccagctactCGTTCTAGAGTCGGGGCGG
NAC_C8orf34_rs13258498	+	A	G	rs13258498	GCCGTGTAATTCTAGGAGCTCTTGAGGAACTTCGTTAGTTTAAAAGATATTTCACCTTGGAAACATGTGCCCCGTTCTAGAGTCGGGGCGG	GCCGTGTAATTCTAGGAGCTCTTGAGGAACTTCGTTAGTTTAAAAGGTATTTCACCTTGGAAACATGTGCCCCGTTCTAGAGTCGGGGCGG
NAC_C8orf34_rs118087669	+	A	G	rs118087669	GCCGTGTAATTCTAGGAGCTCTGCTGAATATAGTCATTGAGTTTCTATTACCTCAATATGTTACCAAATTTTCGTTCTAGAGTCGGGGCGG	GCCGTGTAATTCTAGGAGCTCTGCTGAATATAGTCATTGAGTTTCTGTTACCTCAATATGTTACCAAATTTTCGTTCTAGAGTCGGGGCGG
NAC_C8orf34_rs142745672	+	C	G	rs142745672	GCCGTGTAATTCTAGGAGCTCAAACACAAGGGACTATACATAGAAACTCTTTTTATCTCTTTGTTTCTTTTGCGTTCTAGAGTCGGGGCGG	GCCGTGTAATTCTAGGAGCTCAAACACAAGGGACTATACATAGAAAGTCTTTTTATCTCTTTGTTTCTTTTGCGTTCTAGAGTCGGGGCGG
NAC_C8orf34_rs3816315	+	G	A	rs3816315	GCCGTGTAATTCTAGGAGCTCgctaatattgtcccctcaggtacacgtaattaattgtaaagtgctggtgacCGTTCTAGAGTCGGGGCGG	GCCGTGTAATTCTAGGAGCTCgctaatattgtcccctcaggtacacAtaattaattgtaaagtgctggtgacCGTTCTAGAGTCGGGGCGG
NAC_C8orf34_rs16935109	+	G	C	rs16935109	GCCGTGTAATTCTAGGAGCTCCTCCTCTGCAGGTTTGTGAAACAGAGAGAAGAAGTTGCAAGTGGTCCTTAACGTTCTAGAGTCGGGGCGG	GCCGTGTAATTCTAGGAGCTCCTCCTCTGCAGGTTTGTGAAACAGACAGAAGAAGTTGCAAGTGGTCCTTAACGTTCTAGAGTCGGGGCGG
NAC_C8orf34_rs16935110	+	A	T	rs16935110	GCCGTGTAATTCTAGGAGCTCGCCGGCTGCCTTTTGACATGGTTAGAGTCCTGGGTTTAGATTACtttataaCGTTCTAGAGTCGGGGCGG	GCCGTGTAATTCTAGGAGCTCGCCGGCTGCCTTTTGACATGGTTAGTGTCCTGGGTTTAGATTACtttataaCGTTCTAGAGTCGGGGCGG
NAC_C8orf34_rs77705633	+	C	A	rs77705633	GCCGTGTAATTCTAGGAGCTCattaaatattGCCTGATTCAAATAACTTTGCTTAAAATTTTTCTGTATTTTCGTTCTAGAGTCGGGGCGG	GCCGTGTAATTCTAGGAGCTCattaaatattGCCTGATTCAAATAAATTTGCTTAAAATTTTTCTGTATTTTCGTTCTAGAGTCGGGGCGG
NAC_INPP5F_rs1063224	+	A	C	rs1063224	GCCGTGTAATTCTAGGAGCTCCCATATTGGCTACTGGAAATTCTAGAAGTCAGTCAGGTTTTAATTTATTCCCGTTCTAGAGTCGGGGCGG	GCCGTGTAATTCTAGGAGCTCCCATATTGGCTACTGGAAATTCTAGCAGTCAGTCAGGTTTTAATTTATTCCCGTTCTAGAGTCGGGGCGG
NAC_INPP5F_rs12764679	+	G	A	rs12764679	GCCGTGTAATTCTAGGAGCTCTCAGTCAGGTTTTAATTTATTCCAGGAGGGGCATCCTCGACATCTTATGTACGTTCTAGAGTCGGGGCGG	GCCGTGTAATTCTAGGAGCTCTCAGTCAGGTTTTAATTTATTCCAGAAGGGGCATCCTCGACATCTTATGTACGTTCTAGAGTCGGGGCGG
NAC_INPP5F_rs1129793	+	T	C	rs1129793	GCCGTGTAATTCTAGGAGCTCttgagaccagcctgggaaacatctgtctctacaaaaaaatacaaaaattagCGTTCTAGAGTCGGGGCGG	GCCGTGTAATTCTAGGAGCTCttgagaccagcctgggaaacatctgCctctacaaaaaaatacaaaaattagCGTTCTAGAGTCGGGGCGG
NAC_INPP5F_rs1129795	+	C	T	rs1129795	GCCGTGTAATTCTAGGAGCTCtggtgcatgcctgtgtttctagctacgcaggaggattgcttgagcccatgaCGTTCTAGAGTCGGGGCGG	GCCGTGTAATTCTAGGAGCTCtggtgcatgcctgtgtttctagctaTgcaggaggattgcttgagcccatgaCGTTCTAGAGTCGGGGCGG
NAC_INPP5F_rs11554480	+	G	A	rs11554480	GCCGTGTAATTCTAGGAGCTCGGTGTCTTTAGAGCTTTACTCTGTTGAAGTGACTGATTCTCAACTGAACATCGTTCTAGAGTCGGGGCGG	GCCGTGTAATTCTAGGAGCTCGGTGTCTTTAGAGCTTTACTCTGTTAAAGTGACTGATTCTCAACTGAACATCGTTCTAGAGTCGGGGCGG
NAC_INPP5F_rs1048120	+	A	G	rs1048120	GCCGTGTAATTCTAGGAGCTCACTCTGTTGAAGTGACTGATTCTCAACTGAACATTATGTCGTTACTTTGATCGTTCTAGAGTCGGGGCGG	GCCGTGTAATTCTAGGAGCTCACTCTGTTGAAGTGACTGATTCTCAGCTGAACATTATGTCGTTACTTTGATCGTTCTAGAGTCGGGGCGG
NAC_INPP5F_rs11554481	+	T	A	rs11554481	GCCGTGTAATTCTAGGAGCTCGATTCTCAACTGAACATTATGTCGTTACTTTGATAAGCATTCCACTTTTGTCGTTCTAGAGTCGGGGCGG	GCCGTGTAATTCTAGGAGCTCGATTCTCAACTGAACATTATGTCGTAACTTTGATAAGCATTCCACTTTTGTCGTTCTAGAGTCGGGGCGG
NAC_SYT9_rs7940200	+	C	G	rs7940200	GCCGTGTAATTCTAGGAGCTCCAAATTCACTGCCTCCTCCCATGCACGTGGTAGAGAGTACCAGTATCAACACGTTCTAGAGTCGGGGCGG	GCCGTGTAATTCTAGGAGCTCCAAATTCACTGCCTCCTCCCATGCAGGTGGTAGAGAGTACCAGTATCAACACGTTCTAGAGTCGGGGCGG
NAC_SYT9_rs10732509	+	C	T	rs10732509	GCCGTGTAATTCTAGGAGCTCTGGAATATCCTTTCCTAGGCACATTCGTCCACTAAGGGAACAGCCTCAGAACGTTCTAGAGTCGGGGCGG	GCCGTGTAATTCTAGGAGCTCTGGAATATCCTTTCCTAGGCACATTTGTCCACTAAGGGAACAGCCTCAGAACGTTCTAGAGTCGGGGCGG
NAC_SYT9_rs10732510	+	A	C	rs10732510	GCCGTGTAATTCTAGGAGCTCGTACAGCAATGGGTGAGATGAGATCATGGAGAGAGAACACAGCCATCCCCTCGTTCTAGAGTCGGGGCGG	GCCGTGTAATTCTAGGAGCTCGTACAGCAATGGGTGAGATGAGATCCTGGAGAGAGAACACAGCCATCCCCTCGTTCTAGAGTCGGGGCGG
NAC_SYT9_rs4076396	+	T	G	rs4076396	GCCGTGTAATTCTAGGAGCTCTCTGTTCTCTTGCATTCTGTTTGGTTGCCCTTTAGTTTCCTAGTAAATGCTCGTTCTAGAGTCGGGGCGG	GCCGTGTAATTCTAGGAGCTCTCTGTTCTCTTGCATTCTGTTTGGTGGCCCTTTAGTTTCCTAGTAAATGCTCGTTCTAGAGTCGGGGCGG
NAC_GXYLT1_rs3229	-	G	A	rs3229	GCCGTGTAATTCTAGGAGCTCACTGTGGTATGTAGAGAATACTACTCTTACACTGCTCTTTATCTTAAAATGCGTTCTAGAGTCGGGGCGG	GCCGTGTAATTCTAGGAGCTCACTGTGGTATGTAGAGAATACTACTTTTACACTGCTCTTTATCTTAAAATGCGTTCTAGAGTCGGGGCGG
NAC_GXYLT1_rs1064469	-	A	C	rs1064469	GCCGTGTAATTCTAGGAGCTCTTGTAAAAAATCATGAAGATAGAATTCAACAGTGTATATTCTATTAAAAAGCGTTCTAGAGTCGGGGCGG	GCCGTGTAATTCTAGGAGCTCTTGTAAAAAATCATGAAGATAGAATGCAACAGTGTATATTCTATTAAAAAGCGTTCTAGAGTCGGGGCGG
NAC_GXYLT1_rs2406565	-	T	A	rs2406565	GCCGTGTAATTCTAGGAGCTCAAATGGTACCAGAAAATTTTTTTTTAAAAAATTAATGTGTTATTCAAATATCGTTCTAGAGTCGGGGCGG	GCCGTGTAATTCTAGGAGCTCAAATGGTACCAGAAAATTTTTTTTTTAAAAATTAATGTGTTATTCAAATATCGTTCTAGAGTCGGGGCGG
NAC_GXYLT1_rs17666080	-	T	C	rs17666080	GCCGTGTAATTCTAGGAGCTCTCGCAGATGATACTGACGAGAGGCCAGGTTTGGGAATCACTGCCCTGCCTTCGTTCTAGAGTCGGGGCGG	GCCGTGTAATTCTAGGAGCTCTCGCAGATGATACTGACGAGAGGCCGGGTTTGGGAATCACTGCCCTGCCTTCGTTCTAGAGTCGGGGCGG
NAC_GXYLT1_rs183921771	-	A	T	rs183921771	GCCGTGTAATTCTAGGAGCTCGTGTTAGACTGCAAGACTAACTACATATTCCCCAGTGGAGGTTGGAAGTGGCGTTCTAGAGTCGGGGCGG	GCCGTGTAATTCTAGGAGCTCGTGTTAGACTGCAAGACTAACTACAAATTCCCCAGTGGAGGTTGGAAGTGGCGTTCTAGAGTCGGGGCGG
NAC_GXYLT1_rs17224170	-	A	C	rs17224170	GCCGTGTAATTCTAGGAGCTCAAGAGTAGTTCATAATATATAAGGGTTTTAAGGCCCTGAAATAACATTAGTCGTTCTAGAGTCGGGGCGG	GCCGTGTAATTCTAGGAGCTCAAGAGTAGTTCATAATATATAAGGGGTTTAAGGCCCTGAAATAACATTAGTCGTTCTAGAGTCGGGGCGG
NAC_GXYLT1_rs185240152	-	A	C	rs185240152	GCCGTGTAATTCTAGGAGCTCATTTATTATTTGAGTCTATGTATTCTGACCTCAGAACTATCTCTGGGCTACCGTTCTAGAGTCGGGGCGG	GCCGTGTAATTCTAGGAGCTCATTTATTATTTGAGTCTATGTATTCGGACCTCAGAACTATCTCTGGGCTACCGTTCTAGAGTCGGGGCGG
NAC_GXYLT1_rs187570916	-	G	A	rs187570916	GCCGTGTAATTCTAGGAGCTCACTTTGATGTTAGCTACTTTGAGAACCACTGGAAATTATTTTGCCAACTTGCGTTCTAGAGTCGGGGCGG	GCCGTGTAATTCTAGGAGCTCACTTTGATGTTAGCTACTTTGAGAATCACTGGAAATTATTTTGCCAACTTGCGTTCTAGAGTCGGGGCGG
NAC_GXYLT1_rs191432864	-	T	C	rs191432864	GCCGTGTAATTCTAGGAGCTCGATGACTTTGATGTTAGCTACTTTGAGAACCACTGGAAATTATTTTGCCAACGTTCTAGAGTCGGGGCGG	GCCGTGTAATTCTAGGAGCTCGATGACTTTGATGTTAGCTACTTTGGGAACCACTGGAAATTATTTTGCCAACGTTCTAGAGTCGGGGCGG
NAC_GXYLT1_rs183144025	-	C	T	rs183144025	GCCGTGTAATTCTAGGAGCTCGATTTCGTTTTTAACAATCACCTCAGATGACTTTGATGTTAGCTACTTTGACGTTCTAGAGTCGGGGCGG	GCCGTGTAATTCTAGGAGCTCGATTTCGTTTTTAACAATCACCTCAAATGACTTTGATGTTAGCTACTTTGACGTTCTAGAGTCGGGGCGG
NAC_GXYLT1_rs185610558	-	A	C	rs185610558	GCCGTGTAATTCTAGGAGCTCCACATGATGATTTCGTTTTTAACAATCACCTCAGATGACTTTGATGTTAGCCGTTCTAGAGTCGGGGCGG	GCCGTGTAATTCTAGGAGCTCCACATGATGATTTCGTTTTTAACAAGCACCTCAGATGACTTTGATGTTAGCCGTTCTAGAGTCGGGGCGG
NAC_GXYLT1_rs1492364	-	A	G	rs1492364	GCCGTGTAATTCTAGGAGCTCAACAGAATATAAGTCACATGATGATTTCGTTTTTAACAATCACCTCAGATGCGTTCTAGAGTCGGGGCGG	GCCGTGTAATTCTAGGAGCTCAACAGAATATAAGTCACATGATGATCTCGTTTTTAACAATCACCTCAGATGCGTTCTAGAGTCGGGGCGG
NAC_GXYLT1_rs190423633	-	T	C	rs190423633	GCCGTGTAATTCTAGGAGCTCTGTTAGAATCAACAGAATATAAGTCACATGATGATTTCGTTTTTAACAATCCGTTCTAGAGTCGGGGCGG	GCCGTGTAATTCTAGGAGCTCTGTTAGAATCAACAGAATATAAGTCGCATGATGATTTCGTTTTTAACAATCCGTTCTAGAGTCGGGGCGG
NAC_GXYLT1_rs17224177	-	A	G	rs17224177	GCCGTGTAATTCTAGGAGCTCTCCTAAAGAAGTTAAGTAAGCAGTATTTTCAGGTAATGAAGAATAAGTTAACGTTCTAGAGTCGGGGCGG	GCCGTGTAATTCTAGGAGCTCTCCTAAAGAAGTTAAGTAAGCAGTACTTTCAGGTAATGAAGAATAAGTTAACGTTCTAGAGTCGGGGCGG
NAC_GXYLT1_rs17801478	-	T	C	rs17801478	GCCGTGTAATTCTAGGAGCTCATCAAATGGATGAAAACAAAGAATCAGAAGATAAGTGTGAAGGAATCGTCTCGTTCTAGAGTCGGGGCGG	GCCGTGTAATTCTAGGAGCTCATCAAATGGATGAAAACAAAGAATCGGAAGATAAGTGTGAAGGAATCGTCTCGTTCTAGAGTCGGGGCGG
NAC_LOC100505978_rs7309351	-	T	C	rs7309351	GCCGTGTAATTCTAGGAGCTCATTTTCATTTATTCCATATCGTTCTATCCATCCACTCTTCTGTTTGACCAACGTTCTAGAGTCGGGGCGG	GCCGTGTAATTCTAGGAGCTCATTTTCATTTATTCCATATCGTTCTGTCCATCCACTCTTCTGTTTGACCAACGTTCTAGAGTCGGGGCGG
NAC_LOC100505978_rs10467029	-	C	T	rs10467029	GCCGTGTAATTCTAGGAGCTCGTGGGTGGGGGAGGAGCATGGTTCCGGTGGCTTCAGGTGGGATGACAGTTACGTTCTAGAGTCGGGGCGG	GCCGTGTAATTCTAGGAGCTCGTGGGTGGGGGAGGAGCATGGTTCCAGTGGCTTCAGGTGGGATGACAGTTACGTTCTAGAGTCGGGGCGG
NAC_CHRNA3_rs660652	-	A	G	rs660652	GCCGTGTAATTCTAGGAGCTCCAAGAATGTCTCCATTGTTAAATGTTCCCTTAGGAGCAAAATTGCCCCTGGCGTTCTAGAGTCGGGGCGG	GCCGTGTAATTCTAGGAGCTCCAAGAATGTCTCCATTGTTAAATGTCCCCTTAGGAGCAAAATTGCCCCTGGCGTTCTAGAGTCGGGGCGG
NAC_CHRNA3_rs472054	-	A	G	rs472054	GCCGTGTAATTCTAGGAGCTCACAGGGTTTCTCAGCCTTAGCACTATGGACATTTTGGGCTGGATAAATATGCGTTCTAGAGTCGGGGCGG	GCCGTGTAATTCTAGGAGCTCACAGGGTTTCTCAGCCTTAGCACTACGGACATTTTGGGCTGGATAAATATGCGTTCTAGAGTCGGGGCGG
NAC_CHRNA3_rs578776	-	G	A	rs578776	GCCGTGTAATTCTAGGAGCTCTCTCTTGCATACTTCTAAATTATACCATGAGAAATCATGCCTAGTTATTCACGTTCTAGAGTCGGGGCGG	GCCGTGTAATTCTAGGAGCTCTCTCTTGCATACTTCTAAATTATACTATGAGAAATCATGCCTAGTTATTCACGTTCTAGAGTCGGGGCGG
NAC_CHRNA3_rs1051730	-	G	A	rs1051730	GCCGTGTAATTCTAGGAGCTCGGGCCATCATCAAAGCCCCAGGCTACAAACACGACATCAAGTACAACTGCTCGTTCTAGAGTCGGGGCGG	GCCGTGTAATTCTAGGAGCTCGGGCCATCATCAAAGCCCCAGGCTATAAACACGACATCAAGTACAACTGCTCGTTCTAGAGTCGGGGCGG
NAC_CHRNA3_rs3743075	-	T	C	rs3743075	GCCGTGTAATTCTAGGAGCTCAGATCTGGAATGACTACAAGCTGAAATGGAACCCCTCTGACTATGGTGGGGCGTTCTAGAGTCGGGGCGG	GCCGTGTAATTCTAGGAGCTCAGATCTGGAATGACTACAAGCTGAAGTGGAACCCCTCTGACTATGGTGGGGCGTTCTAGAGTCGGGGCGG
NAC_CHRNA3_rs8040868	-	T	C	rs8040868	GCCGTGTAATTCTAGGAGCTCATTACAATGAGATCATCCGGCCTGTAGCCAACGTGTCTGACCCAGTCATCACGTTCTAGAGTCGGGGCGG	GCCGTGTAATTCTAGGAGCTCATTACAATGAGATCATCCGGCCTGTGGCCAACGTGTCTGACCCAGTCATCACGTTCTAGAGTCGGGGCGG
NAC_CHRNA3_rs8192475	-	C	T	rs8192475	GCCGTGTAATTCTAGGAGCTCGCCAGGGCCTCAGAGGCTGAGCACCGTCTATTTGAGCGGCTGTTTGAAGATCGTTCTAGAGTCGGGGCGG	GCCGTGTAATTCTAGGAGCTCGCCAGGGCCTCAGAGGCTGAGCACCATCTATTTGAGCGGCTGTTTGAAGATCGTTCTAGAGTCGGGGCGG
NAC_JPH3_rs114326849	+	G	A	rs114326849	GCCGTGTAATTCTAGGAGCTCCCCGGGGCAGAGCCTCAGCCCCGCGGCCCCTGAGTGGCAGGGCTGACTCCCCGTTCTAGAGTCGGGGCGG	GCCGTGTAATTCTAGGAGCTCCCCGGGGCAGAGCCTCAGCCCCGCGACCCCTGAGTGGCAGGGCTGACTCCCCGTTCTAGAGTCGGGGCGG
NAC_JPH3_rs11859208	+	T	C	rs11859208	GCCGTGTAATTCTAGGAGCTCGAGCCTCAGCCCCGCGGCCCCTGAGTGGCAGGGCTGACTCCCGTCGACACGCGTTCTAGAGTCGGGGCGG	GCCGTGTAATTCTAGGAGCTCGAGCCTCAGCCCCGCGGCCCCTGAGCGGCAGGGCTGACTCCCGTCGACACGCGTTCTAGAGTCGGGGCGG
NAC_JPH3_rs72810190	+	C	G	rs72810190	GCCGTGTAATTCTAGGAGCTCTTCTGTGTGAGATCTGTGCTGCACACCTGAGGGAGGGGGAGGGATCGGCCACGTTCTAGAGTCGGGGCGG	GCCGTGTAATTCTAGGAGCTCTTCTGTGTGAGATCTGTGCTGCACAGCTGAGGGAGGGGGAGGGATCGGCCACGTTCTAGAGTCGGGGCGG
NAC_DDX42_rs1062787	+	T	C	rs1062787	GCCGTGTAATTCTAGGAGCTCTTTTGGCTCTAGGTGAGTTGTCATGTGGGTAAGTTGAGGTTATCTTGGGATCGTTCTAGAGTCGGGGCGG	GCCGTGTAATTCTAGGAGCTCTTTTGGCTCTAGGTGAGTTGTCATGCGGGTAAGTTGAGGTTATCTTGGGATCGTTCTAGAGTCGGGGCGG
NAC_DDX42_rs1062788	+	C	G	rs1062788	GCCGTGTAATTCTAGGAGCTCCACCTTATAAGCATCTATAAATTGACTTCTTTTTCTTAGTTGTATGGCCAGCGTTCTAGAGTCGGGGCGG	GCCGTGTAATTCTAGGAGCTCCACCTTATAAGCATCTATAAATTGAGTTCTTTTTCTTAGTTGTATGGCCAGCGTTCTAGAGTCGGGGCGG
NAC_DDX42_rs1062790	+	A	G	rs1062790	GCCGTGTAATTCTAGGAGCTCTTGCTAAATTTAAAATTAAACAAGAAACCCAACAACAGCTTTTAAAGTGTCCGTTCTAGAGTCGGGGCGG	GCCGTGTAATTCTAGGAGCTCTTGCTAAATTTAAAATTAAACAAGAGACCCAACAACAGCTTTTAAAGTGTCCGTTCTAGAGTCGGGGCGG
NAC_DDX42_rs1062791	+	C	T	rs1062791	GCCGTGTAATTCTAGGAGCTCCAACAGCTTTTAAAGTGTCTTCTATCTCATTGTATTTTTTTTAACTTGCCCCGTTCTAGAGTCGGGGCGG	GCCGTGTAATTCTAGGAGCTCCAACAGCTTTTAAAGTGTCTTCTATTTCATTGTATTTTTTTTAACTTGCCCCGTTCTAGAGTCGGGGCGG
NAC_LYPD5_rs11083725	-	C	T	rs11083725	GCCGTGTAATTCTAGGAGCTCGGACAAAGGTCTGAGGGAGGAAGGAGCACAAGGAGTGCAGGACACTTTCATCGTTCTAGAGTCGGGGCGG	GCCGTGTAATTCTAGGAGCTCGGACAAAGGTCTGAGGGAGGAAGGAACACAAGGAGTGCAGGACACTTTCATCGTTCTAGAGTCGGGGCGG
NAC_LYPD5_rs349046	-	C	T	rs349046	GCCGTGTAATTCTAGGAGCTCCTGGCAAAAAGAAGCAGGAGGAAGCGCATTCTAGGTAGAGGAGACAGCCTGCGTTCTAGAGTCGGGGCGG	GCCGTGTAATTCTAGGAGCTCCTGGCAAAAAGAAGCAGGAGGAAGCACATTCTAGGTAGAGGAGACAGCCTGCGTTCTAGAGTCGGGGCGG
NAC_LYPD5_rs349047	-	G	A	rs349047	GCCGTGTAATTCTAGGAGCTCAGTCACAGGTCAACAAACTGAGAGGCAAAAGCACTTGGTTGAGCTTGTGTACGTTCTAGAGTCGGGGCGG	GCCGTGTAATTCTAGGAGCTCAGTCACAGGTCAACAAACTGAGAGGTAAAAGCACTTGGTTGAGCTTGTGTACGTTCTAGAGTCGGGGCGG
NAC_LYPD5_rs349048	-	C	T	rs349048	GCCGTGTAATTCTAGGAGCTCACTTGGGACACAGCAGTGGCCCAGTGTAAATGGGCTACTTGTCATAAGCCCCGTTCTAGAGTCGGGGCGG	GCCGTGTAATTCTAGGAGCTCACTTGGGACACAGCAGTGGCCCAGTATAAATGGGCTACTTGTCATAAGCCCCGTTCTAGAGTCGGGGCGG
NAC_LYPD5_rs349049	-	T	C	rs349049	GCCGTGTAATTCTAGGAGCTCCTCCAGAGCCTGTCGCAGCTCTAGGAGGGAGCTATACAATGATGTCTTTATCGTTCTAGAGTCGGGGCGG	GCCGTGTAATTCTAGGAGCTCCTCCAGAGCCTGTCGCAGCTCTAGGGGGGAGCTATACAATGATGTCTTTATCGTTCTAGAGTCGGGGCGG
NAC_LYPD5_rs349050	-	G	A	rs349050	GCCGTGTAATTCTAGGAGCTCCATAACACGGCTTCCTGTGCTCTCCCTCCAGAGCCTGTCGCAGCTCTAGGACGTTCTAGAGTCGGGGCGG	GCCGTGTAATTCTAGGAGCTCCATAACACGGCTTCCTGTGCTCTCCTTCCAGAGCCTGTCGCAGCTCTAGGACGTTCTAGAGTCGGGGCGG
NAC_LYPD5_rs4525602	-	G	A	rs4525602	GCCGTGTAATTCTAGGAGCTCAGGGCAAAACAGCCATGTCGTGCCCCGATGAAGAGCAATTCTGATCACAGCCGTTCTAGAGTCGGGGCGG	GCCGTGTAATTCTAGGAGCTCAGGGCAAAACAGCCATGTCGTGCCCTGATGAAGAGCAATTCTGATCACAGCCGTTCTAGAGTCGGGGCGG
NAC_LYPD5_rs10416177	-	G	T	rs10416177	GCCGTGTAATTCTAGGAGCTCAACTGGACACAGTCACCAGCATCCCCGGGGAGGGCAAAACAGCCATGTCGTCGTTCTAGAGTCGGGGCGG	GCCGTGTAATTCTAGGAGCTCAACTGGACACAGTCACCAGCATCCCAGGGGAGGGCAAAACAGCCATGTCGTCGTTCTAGAGTCGGGGCGG
NAC_LYPD5_rs62116990	-	G	A	rs62116990	GCCGTGTAATTCTAGGAGCTCTGTCCCTCTGGCCTTCCATCTCTCCCGCCCTTGTGCCCCACAACCTGGCCACGTTCTAGAGTCGGGGCGG	GCCGTGTAATTCTAGGAGCTCTGTCCCTCTGGCCTTCCATCTCTCCTGCCCTTGTGCCCCACAACCTGGCCACGTTCTAGAGTCGGGGCGG
NAC_SEC14L2_rs5997642	+	C	G	rs5997642	GCCGTGTAATTCTAGGAGCTCtccttgtatagatgaagaaatctagccttggagacttgtttatggtgacccCGTTCTAGAGTCGGGGCGG	GCCGTGTAATTCTAGGAGCTCtccttgtatagatgaagaaatctagGcttggagacttgtttatggtgacccCGTTCTAGAGTCGGGGCGG
NAC_SEC14L2_rs146222556	+	T	C	rs146222556	GCCGTGTAATTCTAGGAGCTCCTGAGGCTGGGGTAGCTTTTGGCTTTTCCCAGGTCTCAGGAGGTGGCCTGACGTTCTAGAGTCGGGGCGG	GCCGTGTAATTCTAGGAGCTCCTGAGGCTGGGGTAGCTTTTGGCTTCTCCCAGGTCTCAGGAGGTGGCCTGACGTTCTAGAGTCGGGGCGG
NAC_SEC14L2_rs56325714	+	G	C	rs56325714	GCCGTGTAATTCTAGGAGCTCTCAGCACACATCTTCCCACTCGGTAGACAGGCTGGCCTCTCCCTCACTTTGCGTTCTAGAGTCGGGGCGG	GCCGTGTAATTCTAGGAGCTCTCAGCACACATCTTCCCACTCGGTACACAGGCTGGCCTCTCCCTCACTTTGCGTTCTAGAGTCGGGGCGG
NAC_SEC14L2_rs1061660	+	T	C	rs1061660	GCCGTGTAATTCTAGGAGCTCCGGCCCCAGACCTGCGGGAACGCCTTTCCCTCAGAGCCAGGCCCCGGCCCCCGTTCTAGAGTCGGGGCGG	GCCGTGTAATTCTAGGAGCTCCGGCCCCAGACCTGCGGGAACGCCTCTCCCTCAGAGCCAGGCCCCGGCCCCCGTTCTAGAGTCGGGGCGG
NAC_SEC14L2_rs1061664	+	G	A	rs1061664	GCCGTGTAATTCTAGGAGCTCGCACGGGCCTCTGCCAGAACGCTCAGGACATCCCGGCCTGGGTTTACAACGCGTTCTAGAGTCGGGGCGG	GCCGTGTAATTCTAGGAGCTCGCACGGGCCTCTGCCAGAACGCTCAAGACATCCCGGCCTGGGTTTACAACGCGTTCTAGAGTCGGGGCGG
NAC_SEC14L2_rs17658686	+	C	G	rs17658686	GCCGTGTAATTCTAGGAGCTCTGATCAGGGCACTAAGGATGCTCCCCACGGCCTTCACAGTGACGGCGGAGACGTTCTAGAGTCGGGGCGG	GCCGTGTAATTCTAGGAGCTCTGATCAGGGCACTAAGGATGCTCCCGACGGCCTTCACAGTGACGGCGGAGACGTTCTAGAGTCGGGGCGG
NAC_SEC14L2_rs1046199	+	C	T	rs1046199	GCCGTGTAATTCTAGGAGCTCCGCAAAAACCCTGTGCTTACTATTACACTTTgggttgttgcaaagattaaaCGTTCTAGAGTCGGGGCGG	GCCGTGTAATTCTAGGAGCTCCGCAAAAACCCTGTGCTTACTATTATACTTTgggttgttgcaaagattaaaCGTTCTAGAGTCGGGGCGG
NAC_SEC14L2_rs5994305	+	A	G	rs5994305	GCCGTGTAATTCTAGGAGCTCctaacagccagtaggcggcacagctaggatttgaacccaggattgtctccaCGTTCTAGAGTCGGGGCGG	GCCGTGTAATTCTAGGAGCTCctaacagccagtaggcggcacagctGggatttgaacccaggattgtctccaCGTTCTAGAGTCGGGGCGG
NAC_SEC14L2_rs184707765	+	T	C	rs184707765	GCCGTGTAATTCTAGGAGCTCCCCAGGGGCTCACCGTTCACTCCTCTAGCCTCATTTAGAGCTCGCAttaagCGTTCTAGAGTCGGGGCGG	GCCGTGTAATTCTAGGAGCTCCCCAGGGGCTCACCGTTCACTCCTCCAGCCTCATTTAGAGCTCGCAttaagCGTTCTAGAGTCGGGGCGG
NAC_MYH9_rs2481	-	G	A	rs2481	GCCGTGTAATTCTAGGAGCTCAATAAAAGTGCCTTAGCATGTGTTGCAGCTGTCACCACTACAGTAAGCTGGCGTTCTAGAGTCGGGGCGG	GCCGTGTAATTCTAGGAGCTCAATAAAAGTGCCTTAGCATGTGTTGTAGCTGTCACCACTACAGTAAGCTGGCGTTCTAGAGTCGGGGCGG
NAC_MYH9_rs12107	-	G	A	rs12107	GCCGTGTAATTCTAGGAGCTCCCTGCCTCTGCCACAGCAAGGCTGTCGGGGTCAAGCTGGAAAGGCCAGCAGCGTTCTAGAGTCGGGGCGG	GCCGTGTAATTCTAGGAGCTCCCTGCCTCTGCCACAGCAAGGCTGTTGGGGTCAAGCTGGAAAGGCCAGCAGCGTTCTAGAGTCGGGGCGG
SFC_PODN_rs899974	+	C	T	rs899974	GCCGTGTAATTCTAGGAGCTCTGACTCTCTTACATGTTCCACAGGACGATGGACCGCCGGACTCTTTTCTGCCGTTCTAGAGTCGGGGCGG	GCCGTGTAATTCTAGGAGCTCTGACTCTCTTACATGTTCCACAGGATGATGGACCGCCGGACTCTTTTCTGCCGTTCTAGAGTCGGGGCGG
SFC_PODN_rs111326659	+	T	C	rs111326659	GCCGTGTAATTCTAGGAGCTCTACCGCTGCCACGCCCTCTGAATCATGCAGGGAAGGGTCTGCCCCTGCCCTCGTTCTAGAGTCGGGGCGG	GCCGTGTAATTCTAGGAGCTCTACCGCTGCCACGCCCTCTGAATCACGCAGGGAAGGGTCTGCCCCTGCCCTCGTTCTAGAGTCGGGGCGG
SFC_PODN_rs2282339	+	A	G	rs2282339	GCCGTGTAATTCTAGGAGCTCTCCCCCTGCTGACATGTGTATGCGTATGCATACACACCACACACACACACACGTTCTAGAGTCGGGGCGG	GCCGTGTAATTCTAGGAGCTCTCCCCCTGCTGACATGTGTATGCGTGTGCATACACACCACACACACACACACGTTCTAGAGTCGGGGCGG
SFC_PODN_rs41294750	+	C	T	rs41294750	GCCGTGTAATTCTAGGAGCTCAGCTCTTGCCCCAGCCAGAATCAGCCATAGCAGCTCGCCGTCTGCCCTGTCCGTTCTAGAGTCGGGGCGG	GCCGTGTAATTCTAGGAGCTCAGCTCTTGCCCCAGCCAGAATCAGCTATAGCAGCTCGCCGTCTGCCCTGTCCGTTCTAGAGTCGGGGCGG
SFC_PODN_rs2282340	+	G	A	rs2282340	GCCGTGTAATTCTAGGAGCTCTCTTCAGGCCTGTGGGGGAAGTTCCGGGTGCCTTTATTTTTTATTCTTTTCCGTTCTAGAGTCGGGGCGG	GCCGTGTAATTCTAGGAGCTCTCTTCAGGCCTGTGGGGGAAGTTCCAGGTGCCTTTATTTTTTATTCTTTTCCGTTCTAGAGTCGGGGCGG
SFC_DOCK7_rs12042319	-	G	A	rs12042319	GCCGTGTAATTCTAGGAGCTCTATGCCCTTCTAATTAAGGATGATGCCAATTAATCTCTTTATATAAATAATCGTTCTAGAGTCGGGGCGG	GCCGTGTAATTCTAGGAGCTCTATGCCCTTCTAATTAAGGATGATGTCAATTAATCTCTTTATATAAATAATCGTTCTAGAGTCGGGGCGG
SFC_CRYZ_rs6673	-	G	A	rs6673	GCCGTGTAATTCTAGGAGCTCAATTAAGAATTATCTGCATTTGTCTCGTAACATAATAATGTGTAATAAAGTCGTTCTAGAGTCGGGGCGG	GCCGTGTAATTCTAGGAGCTCAATTAAGAATTATCTGCATTTGTCTTGTAACATAATAATGTGTAATAAAGTCGTTCTAGAGTCGGGGCGG
SFC_CRYZ_rs17459	-	T	C	rs17459	GCCGTGTAATTCTAGGAGCTCCAAAGAGTCATCATAGTAGGAAATAACATGTTAGTTGTCATTTGGCATGAGCGTTCTAGAGTCGGGGCGG	GCCGTGTAATTCTAGGAGCTCCAAAGAGTCATCATAGTAGGAAATAGCATGTTAGTTGTCATTTGGCATGAGCGTTCTAGAGTCGGGGCGG
SFC_CRYZ_rs182639596	-	A	C	rs182639596	GCCGTGTAATTCTAGGAGCTCATTTATTGTATAGCTAGCAATATTTTTTTATGCCATCTGTCTCAAATCAAACGTTCTAGAGTCGGGGCGG	GCCGTGTAATTCTAGGAGCTCATTTATTGTATAGCTAGCAATATTTGTTTATGCCATCTGTCTCAAATCAAACGTTCTAGAGTCGGGGCGG
SFC_LRPAP1_rs3468	-	G	A	rs3468	GCCGTGTAATTCTAGGAGCTCCTGCTGTTGTTTTGTGAAACAAGCGCGTGAGGTTATAAGTTTCCCTCAACGCGTTCTAGAGTCGGGGCGG	GCCGTGTAATTCTAGGAGCTCCTGCTGTTGTTTTGTGAAACAAGCGTGTGAGGTTATAAGTTTCCCTCAACGCGTTCTAGAGTCGGGGCGG
SFC_LRPAP1_rs56298218	-	G	T	rs56298218	GCCGTGTAATTCTAGGAGCTCCTCTCACCTGAGGCTGGGCTGGAGCCTGGTGTCTGCCCCACCCTGCTGGTCCGTTCTAGAGTCGGGGCGG	GCCGTGTAATTCTAGGAGCTCCTCTCACCTGAGGCTGGGCTGGAGCATGGTGTCTGCCCCACCCTGCTGGTCCGTTCTAGAGTCGGGGCGG
SFC_LRPAP1_rs11723071	-	C	A	rs11723071	GCCGTGTAATTCTAGGAGCTCCGCTCACATTCAGGATAGGGCGAGGGGGTTGGTACCGATTCACCCTCAGGGCGTTCTAGAGTCGGGGCGG	GCCGTGTAATTCTAGGAGCTCCGCTCACATTCAGGATAGGGCGAGGTGGTTGGTACCGATTCACCCTCAGGGCGTTCTAGAGTCGGGGCGG
SFC_LRPAP1_rs9999697	-	A	G	rs9999697	GCCGTGTAATTCTAGGAGCTCAGAGCTGTTATATGGATCATCCTCCTGGAGAGGGTTCTTAAGCCTCTGAGACGTTCTAGAGTCGGGGCGG	GCCGTGTAATTCTAGGAGCTCAGAGCTGTTATATGGATCATCCTCCCGGAGAGGGTTCTTAAGCCTCTGAGACGTTCTAGAGTCGGGGCGG
SFC_LRPAP1_rs56358267	-	A	G	rs56358267	GCCGTGTAATTCTAGGAGCTCACCATGCCTGGCCTAATTTTTCTGTTTTTAGTAGAGACAGGACTTCACCATCGTTCTAGAGTCGGGGCGG	GCCGTGTAATTCTAGGAGCTCACCATGCCTGGCCTAATTTTTCTGTCTTTAGTAGAGACAGGACTTCACCATCGTTCTAGAGTCGGGGCGG
SFC_LRPAP1_rs6836064	-	T	C	rs6836064	GCCGTGTAATTCTAGGAGCTCCTCCCAAAGTGCTGGGATTGTAGGCATGAGCCACCATGCCTGGCCTAATTTCGTTCTAGAGTCGGGGCGG	GCCGTGTAATTCTAGGAGCTCCTCCCAAAGTGCTGGGATTGTAGGCGTGAGCCACCATGCCTGGCCTAATTTCGTTCTAGAGTCGGGGCGG
SFC_LRPAP1_rs2858025	-	G	C	rs2858025	GCCGTGTAATTCTAGGAGCTCAATCTCAATTGCTCAGGCTGCAGTGCAATGGCGCAATCTTGGCTCACTGCACGTTCTAGAGTCGGGGCGG	GCCGTGTAATTCTAGGAGCTCAATCTCAATTGCTCAGGCTGCAGTGGAATGGCGCAATCTTGGCTCACTGCACGTTCTAGAGTCGGGGCGG
SFC_LRPAP1_rs2858027	-	A	G	rs2858027	GCCGTGTAATTCTAGGAGCTCCTGGGGCTGAAGAGCAGCCTCGAGCTGGGCTGTCCAGGACACGGTCGCCCTCGTTCTAGAGTCGGGGCGG	GCCGTGTAATTCTAGGAGCTCCTGGGGCTGAAGAGCAGCCTCGAGCCGGGCTGTCCAGGACACGGTCGCCCTCGTTCTAGAGTCGGGGCGG
SFC_LRPAP1_rs2858028	-	C	G	rs2858028	GCCGTGTAATTCTAGGAGCTCAGGTGTGGTTGGGGATGCAGGGGACGTTCCGGCCGCAGGAGGCCCCTGCCACGTTCTAGAGTCGGGGCGG	GCCGTGTAATTCTAGGAGCTCAGGTGTGGTTGGGGATGCAGGGGACCTTCCGGCCGCAGGAGGCCCCTGCCACGTTCTAGAGTCGGGGCGG
SFC_LRPAP1_rs140653273	-	C	T	rs140653273	GCCGTGTAATTCTAGGAGCTCCGGTCTTGGGGTAGCTGGTATAGACGGTCTTGGGGTAGCTGGTATAGACGGCGTTCTAGAGTCGGGGCGG	GCCGTGTAATTCTAGGAGCTCCGGTCTTGGGGTAGCTGGTATAGACAGTCTTGGGGTAGCTGGTATAGACGGCGTTCTAGAGTCGGGGCGG
SFC_LRPAP1_rs77298395	-	G	T	rs77298395	GCCGTGTAATTCTAGGAGCTCCAGCTCCACCCTAACAGAAACCTCCCCAGCATCTTGCCGAGTTGTAATCCACGTTCTAGAGTCGGGGCGG	GCCGTGTAATTCTAGGAGCTCCAGCTCCACCCTAACAGAAACCTCCACAGCATCTTGCCGAGTTGTAATCCACGTTCTAGAGTCGGGGCGG
SFC_LRPAP1_rs6820191	-	G	A	rs6820191	GCCGTGTAATTCTAGGAGCTCCAGCACTTTGGGAGGTGGAGGTGGGCGGATCACGTGAGGTCAGGAGTTTGACGTTCTAGAGTCGGGGCGG	GCCGTGTAATTCTAGGAGCTCCAGCACTTTGGGAGGTGGAGGTGGGTGGATCACGTGAGGTCAGGAGTTTGACGTTCTAGAGTCGGGGCGG
SFC_LRPAP1_rs55916136	-	C	T	rs55916136	GCCGTGTAATTCTAGGAGCTCCAGATATGTGTTGTGAATAATTTCCGATCCTCTGGCTTGCTATTTTACTTTCGTTCTAGAGTCGGGGCGG	GCCGTGTAATTCTAGGAGCTCCAGATATGTGTTGTGAATAATTTCCAATCCTCTGGCTTGCTATTTTACTTTCGTTCTAGAGTCGGGGCGG
SFC_LRPAP1_rs2699403	-	C	T	rs2699403	GCCGTGTAATTCTAGGAGCTCGCCAGGATTACAGGTGGCGGGAGCCGCCACACCCAGCCTGGTCTTAGCGTTCGTTCTAGAGTCGGGGCGG	GCCGTGTAATTCTAGGAGCTCGCCAGGATTACAGGTGGCGGGAGCCACCACACCCAGCCTGGTCTTAGCGTTCGTTCTAGAGTCGGGGCGG
SFC_LRPAP1_rs150812194	-	C	A	rs150812194	GCCGTGTAATTCTAGGAGCTCCAACCTCAAACTCCTGGGCTCAAGCGAGCCTCCCACCTCGGTCTTCTGAGTCGTTCTAGAGTCGGGGCGG	GCCGTGTAATTCTAGGAGCTCCAACCTCAAACTCCTGGGCTCAAGCTAGCCTCCCACCTCGGTCTTCTGAGTCGTTCTAGAGTCGGGGCGG
SFC_LRPAP1_rs28410166	-	G	T	rs28410166	GCCGTGTAATTCTAGGAGCTCTAAATCCATTTGATTCTTTTGTTTTCGTTTTGTAGTAACTTGCACTTCCCTCGTTCTAGAGTCGGGGCGG	GCCGTGTAATTCTAGGAGCTCTAAATCCATTTGATTCTTTTGTTTTAGTTTTGTAGTAACTTGCACTTCCCTCGTTCTAGAGTCGGGGCGG
SFC_LRPAP1_rs28547570	-	A	G	rs28547570	GCCGTGTAATTCTAGGAGCTCATCACATTCTTTGGCCAGAGTGCAATTGAGGAGGAAATCAGTAACAAAAAGCGTTCTAGAGTCGGGGCGG	GCCGTGTAATTCTAGGAGCTCATCACATTCTTTGGCCAGAGTGCAACTGAGGAGGAAATCAGTAACAAAAAGCGTTCTAGAGTCGGGGCGG
SFC_LRPAP1_rs2858029	-	C	T	rs2858029	GCCGTGTAATTCTAGGAGCTCCGCATGGAATCTTTTAAAAATGGACGAGGTACTAGGACCCAAAGCAAATGTCGTTCTAGAGTCGGGGCGG	GCCGTGTAATTCTAGGAGCTCCGCATGGAATCTTTTAAAAATGGACAAGGTACTAGGACCCAAAGCAAATGTCGTTCTAGAGTCGGGGCGG
SFC_LRPAP1_rs71608285	-	G	A	rs71608285	GCCGTGTAATTCTAGGAGCTCACGCATGGAATCTTTTAAAAATGGACGAGGTACTAGGACCCAAAGCAAATGCGTTCTAGAGTCGGGGCGG	GCCGTGTAATTCTAGGAGCTCACGCATGGAATCTTTTAAAAATGGATGAGGTACTAGGACCCAAAGCAAATGCGTTCTAGAGTCGGGGCGG
SFC_LRPAP1_rs11729369	-	A	C	rs11729369	GCCGTGTAATTCTAGGAGCTCGCCAACGTGGATGGATCACCTGAGGTCAGGAGTTTGAGACCAACCTAGTCACGTTCTAGAGTCGGGGCGG	GCCGTGTAATTCTAGGAGCTCGCCAACGTGGATGGATCACCTGAGGGCAGGAGTTTGAGACCAACCTAGTCACGTTCTAGAGTCGGGGCGG
SFC_LRPAP1_rs75458081	-	C	T	rs75458081	GCCGTGTAATTCTAGGAGCTCGCTCATACCGGGCTAAGGACCTCCTGTGTAGGAATGCTCTTGAGGGACACTCGTTCTAGAGTCGGGGCGG	GCCGTGTAATTCTAGGAGCTCGCTCATACCGGGCTAAGGACCTCCTATGTAGGAATGCTCTTGAGGGACACTCGTTCTAGAGTCGGGGCGG
SFC_LRPAP1_rs79595315	-	G	C	rs79595315	GCCGTGTAATTCTAGGAGCTCAGTGAGATGCTCATGAGGTCACTTCCTTACCGCATTACTGTAGTGAATTACCGTTCTAGAGTCGGGGCGG	GCCGTGTAATTCTAGGAGCTCAGTGAGATGCTCATGAGGTCACTTCGTTACCGCATTACTGTAGTGAATTACCGTTCTAGAGTCGGGGCGG
SFC_LRPAP1_rs3184	-	T	C	rs3184	GCCGTGTAATTCTAGGAGCTCGGTTTGCACTGGTGCACTTACAGGCAGAAGAGCTTCCTCATTTGCTGAGGGCGTTCTAGAGTCGGGGCGG	GCCGTGTAATTCTAGGAGCTCGGTTTGCACTGGTGCACTTACAGGCGGAAGAGCTTCCTCATTTGCTGAGGGCGTTCTAGAGTCGGGGCGG
SFC_LRPAP1_rs3182	-	G	A	rs3182	GCCGTGTAATTCTAGGAGCTCTGCACTGGTGAGGTGAGCCGGCGCTCGCTAATCTTATTCCCAGTCTCGGTGCGTTCTAGAGTCGGGGCGG	GCCGTGTAATTCTAGGAGCTCTGCACTGGTGAGGTGAGCCGGCGCTTGCTAATCTTATTCCCAGTCTCGGTGCGTTCTAGAGTCGGGGCGG
SFC_LRPAP1_rs3183	-	A	G	rs3183	GCCGTGTAATTCTAGGAGCTCGTGCCTCGGCTTCTCACTGCACTGGTGAGGTGAGCCGGCGCTCGCTAATCTCGTTCTAGAGTCGGGGCGG	GCCGTGTAATTCTAGGAGCTCGTGCCTCGGCTTCTCACTGCACTGGCGAGGTGAGCCGGCGCTCGCTAATCTCGTTCTAGAGTCGGGGCGG
SFC_LRPAP1_rs10001975	-	G	A	rs10001975	GCCGTGTAATTCTAGGAGCTCATTTTTATTTCATTTGTCACCTGTGCGTGGTGCTTTAATCCTGTGCCCTAACGTTCTAGAGTCGGGGCGG	GCCGTGTAATTCTAGGAGCTCATTTTTATTTCATTTGTCACCTGTGTGTGGTGCTTTAATCCTGTGCCCTAACGTTCTAGAGTCGGGGCGG
SFC_LRPAP1_rs1730765	-	G	A	rs1730765	GCCGTGTAATTCTAGGAGCTCTGTGTGACTCCAGTCGGCGTCTCAACAGTCTCCGGTGTCCATGCGTTGACTCGTTCTAGAGTCGGGGCGG	GCCGTGTAATTCTAGGAGCTCTGTGTGACTCCAGTCGGCGTCTCAATAGTCTCCGGTGTCCATGCGTTGACTCGTTCTAGAGTCGGGGCGG
SFC_LRPAP1_rs10002108	-	G	A	rs10002108	GCCGTGTAATTCTAGGAGCTCCCGTGTGTGACTCCAGTCGGCGTCTCAACAGTCTCCGGTGTCCATGCGTTGCGTTCTAGAGTCGGGGCGG	GCCGTGTAATTCTAGGAGCTCCCGTGTGTGACTCCAGTCGGCGTCTTAACAGTCTCCGGTGTCCATGCGTTGCGTTCTAGAGTCGGGGCGG
SFC_LRPAP1_rs10014466	-	C	T	rs10014466	GCCGTGTAATTCTAGGAGCTCCTTGCTCTGTCCCTCAGGCTGGAGTGCAGTAGCGTGATCTCAGCTCACTGCCGTTCTAGAGTCGGGGCGG	GCCGTGTAATTCTAGGAGCTCCTTGCTCTGTCCCTCAGGCTGGAGTACAGTAGCGTGATCTCAGCTCACTGCCGTTCTAGAGTCGGGGCGG
SFC_LRPAP1_rs1794423	-	C	T	rs1794423	GCCGTGTAATTCTAGGAGCTCGGTACCCATTCTGACTCCTACCACCGCAGCTCCCTACCTCCCGCCTGCCATCGTTCTAGAGTCGGGGCGG	GCCGTGTAATTCTAGGAGCTCGGTACCCATTCTGACTCCTACCACCACAGCTCCCTACCTCCCGCCTGCCATCGTTCTAGAGTCGGGGCGG
SFC_LRPAP1_rs1794424	-	T	C	rs1794424	GCCGTGTAATTCTAGGAGCTCTTGAGGGGAGGCAGTTACACAAAAAACCCAGATACCGAGTGTTAGTTCCATCGTTCTAGAGTCGGGGCGG	GCCGTGTAATTCTAGGAGCTCTTGAGGGGAGGCAGTTACACAAAAAGCCCAGATACCGAGTGTTAGTTCCATCGTTCTAGAGTCGGGGCGG
SFC_LRPAP1_rs1741556	-	A	G	rs1741556	GCCGTGTAATTCTAGGAGCTCACTCAGCCCTGTCATCTAGCAGAAGTGTGTTCCTTTTCATTGCTGTATAGTCGTTCTAGAGTCGGGGCGG	GCCGTGTAATTCTAGGAGCTCACTCAGCCCTGTCATCTAGCAGAAGCGTGTTCCTTTTCATTGCTGTATAGTCGTTCTAGAGTCGGGGCGG
SFC_LRPAP1_rs2014440	-	T	C	rs2014440	GCCGTGTAATTCTAGGAGCTCTGGAAGAGGCTCGGGTCCGGCTCCGAGCGTGGTTCCCTTCCCGTGTCTGAGCGTTCTAGAGTCGGGGCGG	GCCGTGTAATTCTAGGAGCTCTGGAAGAGGCTCGGGTCCGGCTCCGGGCGTGGTTCCCTTCCCGTGTCTGAGCGTTCTAGAGTCGGGGCGG
SFC_LRPAP1_rs2093098	-	T	C	rs2093098	GCCGTGTAATTCTAGGAGCTCCTGGAAGAGGCTCGGGTCTGGCTCCAGGCGTGGTTCCCTTCCCGTGTCTGACGTTCTAGAGTCGGGGCGG	GCCGTGTAATTCTAGGAGCTCCTGGAAGAGGCTCGGGTCTGGCTCCGGGCGTGGTTCCCTTCCCGTGTCTGACGTTCTAGAGTCGGGGCGG
SFC_LRPAP1_rs730748	-	C	A	rs730748	GCCGTGTAATTCTAGGAGCTCAAGATGTGGAGCGTGTGGTTCTGTGGACAGTCAGAGACTGTGGCCTGGGGGCGTTCTAGAGTCGGGGCGG	GCCGTGTAATTCTAGGAGCTCAAGATGTGGAGCGTGTGGTTCTGTGTACAGTCAGAGACTGTGGCCTGGGGGCGTTCTAGAGTCGGGGCGG
SFC_LRPAP1_rs2077130	-	T	C	rs2077130	GCCGTGTAATTCTAGGAGCTCGGCCGGAGCCAGTGCTCTTGAAGGGATCGCGTCATAGCCAGCTTCCCCTCTCGTTCTAGAGTCGGGGCGG	GCCGTGTAATTCTAGGAGCTCGGCCGGAGCCAGTGCTCTTGAAGGGGTCGCGTCATAGCCAGCTTCCCCTCTCGTTCTAGAGTCGGGGCGG
SFC_LRPAP1_rs1794438	-	A	C	rs1794438	GCCGTGTAATTCTAGGAGCTCGTGGCTGGGGCCGGAGCCAGTGCTCTTGAAGGGATCGCGTCATAGCCAGCTCGTTCTAGAGTCGGGGCGG	GCCGTGTAATTCTAGGAGCTCGTGGCTGGGGCCGGAGCCAGTGCTCGTGAAGGGATCGCGTCATAGCCAGCTCGTTCTAGAGTCGGGGCGG
SFC_LRPAP1_rs1049574	-	G	A	rs1049574	GCCGTGTAATTCTAGGAGCTCCTGGTGACTGCAGCCGCTGCCGTCGCGACACAGGGCTTGGTGGTGGTAGCACGTTCTAGAGTCGGGGCGG	GCCGTGTAATTCTAGGAGCTCCTGGTGACTGCAGCCGCTGCCGTCGTGACACAGGGCTTGGTGGTGGTAGCACGTTCTAGAGTCGGGGCGG
SFC_LRPAP1_rs6789	-	A	G	rs6789	GCCGTGTAATTCTAGGAGCTCCTCGGCACAACGAACTCTGAAGGCATTGGGGAGCCCAGCCCGGCAGGGAAGCGTTCTAGAGTCGGGGCGG	GCCGTGTAATTCTAGGAGCTCCTCGGCACAACGAACTCTGAAGGCACTGGGGAGCCCAGCCCGGCAGGGAAGCGTTCTAGAGTCGGGGCGG
SFC_LRPAP1_rs13325	-	A	G	rs13325	GCCGTGTAATTCTAGGAGCTCGCCACCAGGGCTACAGCACTGAGGCTGGTGAGTGCCCGCCCGGGACTGTTGCGTTCTAGAGTCGGGGCGG	GCCGTGTAATTCTAGGAGCTCGCCACCAGGGCTACAGCACTGAGGCCGGTGAGTGCCCGCCCGGGACTGTTGCGTTCTAGAGTCGGGGCGG
SFC_FRAS1_rs72659058	+	T	A	rs72659058	GCCGTGTAATTCTAGGAGCTCGACCTATGTGTATTTTTTTCTAAAATCATTTTTATAAAATGGGGGGAAATACGTTCTAGAGTCGGGGCGG	GCCGTGTAATTCTAGGAGCTCGACCTATGTGTATTTTTTTCTAAAAACATTTTTATAAAATGGGGGGAAATACGTTCTAGAGTCGGGGCGG
SFC_FRAS1_rs3749485	+	A	T	rs3749485	GCCGTGTAATTCTAGGAGCTCGGTCTTAGAAAACAAGTACTTTAGTATCAGGACAGGAGTTGAACAATTAGGCGTTCTAGAGTCGGGGCGG	GCCGTGTAATTCTAGGAGCTCGGTCTTAGAAAACAAGTACTTTAGTTTCAGGACAGGAGTTGAACAATTAGGCGTTCTAGAGTCGGGGCGG
SFC_FRAS1_rs3811747	+	C	T	rs3811747	GCCGTGTAATTCTAGGAGCTCAGTGAATGCTAATTTGTAGAGCGAACTTCCATTTGGCCCATTATTTGTAACCGTTCTAGAGTCGGGGCGG	GCCGTGTAATTCTAGGAGCTCAGTGAATGCTAATTTGTAGAGCGAATTTCCATTTGGCCCATTATTTGTAACCGTTCTAGAGTCGGGGCGG
SFC_FRAS1_rs11098227	+	T	C	rs11098227	GCCGTGTAATTCTAGGAGCTCTCTGCCTTTCACCCCACTAAATGTATGTTATTGAATGCCAGTACTTCTCTACGTTCTAGAGTCGGGGCGG	GCCGTGTAATTCTAGGAGCTCTCTGCCTTTCACCCCACTAAATGTACGTTATTGAATGCCAGTACTTCTCTACGTTCTAGAGTCGGGGCGG
SFC_FRAS1_rs11098228	+	G	A	rs11098228	GCCGTGTAATTCTAGGAGCTCTCTCTGATTTGCTCACTAATGCCTTGTGTGTGTTTTACTAACCTTTTATATCGTTCTAGAGTCGGGGCGG	GCCGTGTAATTCTAGGAGCTCTCTCTGATTTGCTCACTAATGCCTTATGTGTGTTTTACTAACCTTTTATATCGTTCTAGAGTCGGGGCGG
SFC_SNX18_rs12522213	+	G	C	rs12522213	GCCGTGTAATTCTAGGAGCTCCTCAAATCTGTAATCTTGAGACGAGGGTAGAATTAGAAGGGGACCTAAACCCGTTCTAGAGTCGGGGCGG	GCCGTGTAATTCTAGGAGCTCCTCAAATCTGTAATCTTGAGACGAGCGTAGAATTAGAAGGGGACCTAAACCCGTTCTAGAGTCGGGGCGG
SFC_SNX18_rs2565014	+	G	A	rs2565014	GCCGTGTAATTCTAGGAGCTCTCAAATCTGTAATCTTGAGACGAGGGTAGAATTAGAAGGGGACCTAAACCACGTTCTAGAGTCGGGGCGG	GCCGTGTAATTCTAGGAGCTCTCAAATCTGTAATCTTGAGACGAGGATAGAATTAGAAGGGGACCTAAACCACGTTCTAGAGTCGGGGCGG
SFC_SNX18_rs2910808	+	A	C	rs2910808	GCCGTGTAATTCTAGGAGCTCAAGATCAATTCTCTGAGTTTAAGAAATTCCTGCAAAGAATTCTTGCCTGCACGTTCTAGAGTCGGGGCGG	GCCGTGTAATTCTAGGAGCTCAAGATCAATTCTCTGAGTTTAAGAACTTCCTGCAAAGAATTCTTGCCTGCACGTTCTAGAGTCGGGGCGG
SFC_SNX18_rs71592647	+	T	G	rs71592647	GCCGTGTAATTCTAGGAGCTCGATCAATTCTCTGAGTTTAAGAAATTCCTGCAAAGAATTCTTGCCTGCAACCGTTCTAGAGTCGGGGCGG	GCCGTGTAATTCTAGGAGCTCGATCAATTCTCTGAGTTTAAGAAATGCCTGCAAAGAATTCTTGCCTGCAACCGTTCTAGAGTCGGGGCGG
SFC_SNX18_rs2564990	+	T	C	rs2564990	GCCGTGTAATTCTAGGAGCTCtaaatgcagtctaatattgaattcgttttttgtgcaatcatattgctgttgCGTTCTAGAGTCGGGGCGG	GCCGTGTAATTCTAGGAGCTCtaaatgcagtctaatattgaattcgCtttttgtgcaatcatattgctgttgCGTTCTAGAGTCGGGGCGG
SFC_SNX18_rs11741770	+	A	G	rs11741770	GCCGTGTAATTCTAGGAGCTCatgtattcttttattattataaGGGAAATACAGATGGCTGATAAATACCAACGTTCTAGAGTCGGGGCGG	GCCGTGTAATTCTAGGAGCTCatgtattcttttattattataaGGGGAATACAGATGGCTGATAAATACCAACGTTCTAGAGTCGGGGCGG
SFC_SNX18_rs72765750	+	G	A	rs72765750	GCCGTGTAATTCTAGGAGCTCAAAGTGAAATGTAAAGCCAGTGCACGAATATTATAGTAATTGAGATTTTCCCGTTCTAGAGTCGGGGCGG	GCCGTGTAATTCTAGGAGCTCAAAGTGAAATGTAAAGCCAGTGCACAAATATTATAGTAATTGAGATTTTCCCGTTCTAGAGTCGGGGCGG
SFC_PDE4D_rs11950492	-	A	G	rs11950492	GCCGTGTAATTCTAGGAGCTCGAGGCATAAATGAGCTTGAGACATCTGGAGAAACTGAGGAAAAGTGAGAGACGTTCTAGAGTCGGGGCGG	GCCGTGTAATTCTAGGAGCTCGAGGCATAAATGAGCTTGAGACATCCGGAGAAACTGAGGAAAAGTGAGAGACGTTCTAGAGTCGGGGCGG
SFC_PDE4D_rs11950495	-	A	G	rs11950495	GCCGTGTAATTCTAGGAGCTCAAACATTTGCAAAGATCTTGAGGCATAAATGAGCTTGAGACATCTGGAGAACGTTCTAGAGTCGGGGCGG	GCCGTGTAATTCTAGGAGCTCAAACATTTGCAAAGATCTTGAGGCACAAATGAGCTTGAGACATCTGGAGAACGTTCTAGAGTCGGGGCGG
SFC_PDE4D_rs11959349	-	A	C	rs11959349	GCCGTGTAATTCTAGGAGCTCTTCCGGAGGGCCACAGAAGGCTTCCTTGAGGCCTTGAGAAAGTGATTTGCACGTTCTAGAGTCGGGGCGG	GCCGTGTAATTCTAGGAGCTCTTCCGGAGGGCCACAGAAGGCTTCCGTGAGGCCTTGAGAAAGTGATTTGCACGTTCTAGAGTCGGGGCGG
SFC_PDE4D_rs11956001	-	C	A	rs11956001	GCCGTGTAATTCTAGGAGCTCCAACAATAAGTTAATGAGACACAGTGTTTGCTTTCATGGAGCTTACAGTCTCGTTCTAGAGTCGGGGCGG	GCCGTGTAATTCTAGGAGCTCCAACAATAAGTTAATGAGACACAGTTTTTGCTTTCATGGAGCTTACAGTCTCGTTCTAGAGTCGGGGCGG
SFC_PDE4D_rs13160982	-	G	A	rs13160982	GCCGTGTAATTCTAGGAGCTCGACAATTATTTTTGGTTACCTACTCCGCAAACTACAAAGTTTTAAGGACTCCGTTCTAGAGTCGGGGCGG	GCCGTGTAATTCTAGGAGCTCGACAATTATTTTTGGTTACCTACTCTGCAAACTACAAAGTTTTAAGGACTCCGTTCTAGAGTCGGGGCGG
SFC_PDE4D_rs17291089	-	T	G	rs17291089	GCCGTGTAATTCTAGGAGCTCCTGGGATATTGAAAATTATTCAGATACTTGACAATTATTTTTGGTTACCTACGTTCTAGAGTCGGGGCGG	GCCGTGTAATTCTAGGAGCTCCTGGGATATTGAAAATTATTCAGATCCTTGACAATTATTTTTGGTTACCTACGTTCTAGAGTCGGGGCGG
SFC_PDE4D_rs10071088	-	C	A	rs10071088	GCCGTGTAATTCTAGGAGCTCTAAACCCATCTATTTAAACGCAAAGGTGGGTTGATGTCAGTTTACATAGCACGTTCTAGAGTCGGGGCGG	GCCGTGTAATTCTAGGAGCTCTAAACCCATCTATTTAAACGCAAAGTTGGGTTGATGTCAGTTTACATAGCACGTTCTAGAGTCGGGGCGG
SFC_PDE4D_rs829258	-	G	C	rs829258	GCCGTGTAATTCTAGGAGCTCTCTTCCACTAAGATAAACCAAATGTCCTTACATATATGTAAACCCATCTATCGTTCTAGAGTCGGGGCGG	GCCGTGTAATTCTAGGAGCTCTCTTCCACTAAGATAAACCAAATGTGCTTACATATATGTAAACCCATCTATCGTTCTAGAGTCGGGGCGG
SFC_PDE4D_rs702530	-	C	T	rs702530	GCCGTGTAATTCTAGGAGCTCTGGGGAAAAAAATGTCCAAGTTTGTGTAAAACCAGTGCATTTCAGCTTGCACGTTCTAGAGTCGGGGCGG	GCCGTGTAATTCTAGGAGCTCTGGGGAAAAAAATGTCCAAGTTTGTATAAAACCAGTGCATTTCAGCTTGCACGTTCTAGAGTCGGGGCGG
SFC_PDE4D_rs702531	-	A	C	rs702531	GCCGTGTAATTCTAGGAGCTCACAGGGACTAATGCACTGTACAATCTGCTTATCCTTGCCCTTCTCTCTTGCCGTTCTAGAGTCGGGGCGG	GCCGTGTAATTCTAGGAGCTCACAGGGACTAATGCACTGTACAATCGGCTTATCCTTGCCCTTCTCTCTTGCCGTTCTAGAGTCGGGGCGG
SFC_PDE4D_rs829259	-	T	A	rs829259	GCCGTGTAATTCTAGGAGCTCACATTCTCATTCCTCTCCTCCCTACACTTAGTATTTCCCCCACAGAGTGCCCGTTCTAGAGTCGGGGCGG	GCCGTGTAATTCTAGGAGCTCACATTCTCATTCCTCTCCTCCCTACTCTTAGTATTTCCCCCACAGAGTGCCCGTTCTAGAGTCGGGGCGG
SFC_PDE4D_rs10035437	-	A	G	rs10035437	GCCGTGTAATTCTAGGAGCTCAAAGAGTCTAGAGTTTATTCCTCTTTCCAAAACATTCTCATTCCTCTCCTCCGTTCTAGAGTCGGGGCGG	GCCGTGTAATTCTAGGAGCTCAAAGAGTCTAGAGTTTATTCCTCTTCCCAAAACATTCTCATTCCTCTCCTCCGTTCTAGAGTCGGGGCGG
SFC_PDE4D_rs10036063	-	T	C	rs10036063	GCCGTGTAATTCTAGGAGCTCTTTACATAAAGCAGAAGAGGAATCAACTAGTTAATTGCAAGGTTTCTACTCCGTTCTAGAGTCGGGGCGG	GCCGTGTAATTCTAGGAGCTCTTTACATAAAGCAGAAGAGGAATCAGCTAGTTAATTGCAAGGTTTCTACTCCGTTCTAGAGTCGGGGCGG
SFC_PDE4D_rs12658211	-	C	A	rs12658211	GCCGTGTAATTCTAGGAGCTCCTCTGATCTTTTACATAAAGCAGAAGAGGAATCAACTAGTTAATTGCAAGGCGTTCTAGAGTCGGGGCGG	GCCGTGTAATTCTAGGAGCTCCTCTGATCTTTTACATAAAGCAGAATAGGAATCAACTAGTTAATTGCAAGGCGTTCTAGAGTCGGGGCGG
SFC_PDE4D_rs10940636	-	G	A	rs10940636	GCCGTGTAATTCTAGGAGCTCGCATTTAATTCTGACTTTATCCCCACGTCAGCCTTAATAAAGTCTTCTTTACGTTCTAGAGTCGGGGCGG	GCCGTGTAATTCTAGGAGCTCGCATTTAATTCTGACTTTATCCCCATGTCAGCCTTAATAAAGTCTTCTTTACGTTCTAGAGTCGGGGCGG
SFC_PDE4D_rs10075508	-	C	T	rs10075508	GCCGTGTAATTCTAGGAGCTCCTTCCTTAATGGACAGCCACATAACGTGTAGGAAGTCCTTTATCACTTATCCGTTCTAGAGTCGGGGCGG	GCCGTGTAATTCTAGGAGCTCCTTCCTTAATGGACAGCCACATAACATGTAGGAAGTCCTTTATCACTTATCCGTTCTAGAGTCGGGGCGG
SFC_PDE4D_rs17719258	-	T	C	rs17719258	GCCGTGTAATTCTAGGAGCTCTTTTATTGTTTTTACAGCCAGTTATAGTAAGAAAAAGGTTTTTCCCCTTGTCGTTCTAGAGTCGGGGCGG	GCCGTGTAATTCTAGGAGCTCTTTTATTGTTTTTACAGCCAGTTATGGTAAGAAAAAGGTTTTTCCCCTTGTCGTTCTAGAGTCGGGGCGG
SFC_HLA-B_rs1057412	-	T	G	rs1057412	GCCGTGTAATTCTAGGAGCTCTACTGAAAATAAGAATCTGAATATAAATTTGTTTTCTCAAATATTTGCTATCGTTCTAGAGTCGGGGCGG	GCCGTGTAATTCTAGGAGCTCTACTGAAAATAAGAATCTGAATATACATTTGTTTTCTCAAATATTTGCTATCGTTCTAGAGTCGGGGCGG
SFC_HLA-B_rs1057387	-	T	G	rs1057387	GCCGTGTAATTCTAGGAGCTCCTACTGAAAATAAGAATCTGAATATAAATTTGTTTTCTCAAATATTTGCTACGTTCTAGAGTCGGGGCGG	GCCGTGTAATTCTAGGAGCTCCTACTGAAAATAAGAATCTGAATATCAATTTGTTTTCTCAAATATTTGCTACGTTCTAGAGTCGGGGCGG
SFC_HLA-B_rs1057151	-	T	C	rs1057151	GCCGTGTAATTCTAGGAGCTCCTGAGCTGCAACTTCTTACTTCCCTACTGAAAATAAGAATCTGAATATAAACGTTCTAGAGTCGGGGCGG	GCCGTGTAATTCTAGGAGCTCCTGAGCTGCAACTTCTTACTTCCCTGCTGAAAATAAGAATCTGAATATAAACGTTCTAGAGTCGGGGCGG
SFC_HLA-B_rs2769	-	G	A	rs2769	GCCGTGTAATTCTAGGAGCTCCTGTGACCCCTGTTCCCATGCTGACCTGTGTTTCCTCCCCAGTCATCTTTCCGTTCTAGAGTCGGGGCGG	GCCGTGTAATTCTAGGAGCTCCTGTGACCCCTGTTCCCATGCTGACTTGTGTTTCCTCCCCAGTCATCTTTCCGTTCTAGAGTCGGGGCGG
SFC_HLA-B_rs1056429	-	G	A	rs1056429	GCCGTGTAATTCTAGGAGCTCACTGTGACCCCTGTTCCCATGCTGACCTGTGTTTCCTCCCCAGTCATCTTTCGTTCTAGAGTCGGGGCGG	GCCGTGTAATTCTAGGAGCTCACTGTGACCCCTGTTCCCATGCTGATCTGTGTTTCCTCCCCAGTCATCTTTCGTTCTAGAGTCGGGGCGG
SFC_HLA-B_rs1093	-	A	G	rs1093	GCCGTGTAATTCTAGGAGCTCAGAGACAGCCCACCCTTGTGTCCACTGTGACCCCTGTTCCCATGCTGACCTCGTTCTAGAGTCGGGGCGG	GCCGTGTAATTCTAGGAGCTCAGAGACAGCCCACCCTTGTGTCCACCGTGACCCCTGTTCCCATGCTGACCTCGTTCTAGAGTCGGGGCGG
SFC_HLA-B_rs1055821	-	G	T	rs1055821	GCCGTGTAATTCTAGGAGCTCTGTGAGGAGGTGGAGAGACAGCCCACCCTTGTGTCCACTGTGACCCCTGTTCGTTCTAGAGTCGGGGCGG	GCCGTGTAATTCTAGGAGCTCTGTGAGGAGGTGGAGAGACAGCCCAACCTTGTGTCCACTGTGACCCCTGTTCGTTCTAGAGTCGGGGCGG
SFC_HLA-B_rs1055348	-	T	G	rs1055348	GCCGTGTAATTCTAGGAGCTCTGAATGTGTCTGCGTCCCTGTTAGCATAATGTGAGGAGGTGGAGAGACAGCCGTTCTAGAGTCGGGGCGG	GCCGTGTAATTCTAGGAGCTCTGAATGTGTCTGCGTCCCTGTTAGCCTAATGTGAGGAGGTGGAGAGACAGCCGTTCTAGAGTCGGGGCGG
SFC_HLA-B_rs1054111	-	C	A	rs1054111	GCCGTGTAATTCTAGGAGCTCGGACTGAGATGCAGGATTTCTTCACGCCTCCCCTTTGTGACTTCAAGAGCCCGTTCTAGAGTCGGGGCGG	GCCGTGTAATTCTAGGAGCTCGGACTGAGATGCAGGATTTCTTCACTCCTCCCCTTTGTGACTTCAAGAGCCCGTTCTAGAGTCGGGGCGG
SFC_HLA-B_rs1053726	-	A	G	rs1053726	GCCGTGTAATTCTAGGAGCTCCTGAGACAGCTGTCTTGTGAGGGACTGAGATGCAGGATTTCTTCACGCCTCCGTTCTAGAGTCGGGGCGG	GCCGTGTAATTCTAGGAGCTCCTGAGACAGCTGTCTTGTGAGGGACCGAGATGCAGGATTTCTTCACGCCTCCGTTCTAGAGTCGGGGCGG
SFC_CA13_rs4740047	+	G	A	rs4740047	GCCGTGTAATTCTAGGAGCTCacccaggctggagggcagtggtacagtcttggctaattgcagcctccaactCGTTCTAGAGTCGGGGCGG	GCCGTGTAATTCTAGGAGCTCacccaggctggagggcagtggtacaAtcttggctaattgcagcctccaactCGTTCTAGAGTCGGGGCGG
SFC_CA13_rs4617148	+	A	C	rs4617148	GCCGTGTAATTCTAGGAGCTCCATAAAAAGTAGATTACGTTTTCCTATAAGGATAATTTTTGCAGTGATTATCGTTCTAGAGTCGGGGCGG	GCCGTGTAATTCTAGGAGCTCCATAAAAAGTAGATTACGTTTTCCTCTAAGGATAATTTTTGCAGTGATTATCGTTCTAGAGTCGGGGCGG
SFC_CA13_rs55702127	+	A	C	rs55702127	GCCGTGTAATTCTAGGAGCTCTTAATGTGTCTCCTCCACTGATCAAAAATATTCCATATAGTCTTGGTGAGGCGTTCTAGAGTCGGGGCGG	GCCGTGTAATTCTAGGAGCTCTTAATGTGTCTCCTCCACTGATCAACAATATTCCATATAGTCTTGGTGAGGCGTTCTAGAGTCGGGGCGG
SFC_CA13_rs1908762	+	T	C	rs1908762	GCCGTGTAATTCTAGGAGCTCtttaatgaattgaatatttaaaaaattttttatttGCTGTCTTTGGTAATTCGTTCTAGAGTCGGGGCGG	GCCGTGTAATTCTAGGAGCTCtttaatgaattgaatatttaaaaaaCtttttatttGCTGTCTTTGGTAATTCGTTCTAGAGTCGGGGCGG
SFC_FKTN_rs10978177	+	T	G	rs10978177	GCCGTGTAATTCTAGGAGCTCAATCATTCAAGTGAGACCATGTTACTAGACATGATCTTGAAAGAGGCCATGCGTTCTAGAGTCGGGGCGG	GCCGTGTAATTCTAGGAGCTCAATCATTCAAGTGAGACCATGTTACGAGACATGATCTTGAAAGAGGCCATGCGTTCTAGAGTCGGGGCGG
SFC_FKTN_rs2768282	+	A	G	rs2768282	GCCGTGTAATTCTAGGAGCTCAAGCTAAATGGTGGACTTGACAACTATTCACCCTACCTCAGATCATAGAGTCGTTCTAGAGTCGGGGCGG	GCCGTGTAATTCTAGGAGCTCAAGCTAAATGGTGGACTTGACAACTGTTCACCCTACCTCAGATCATAGAGTCGTTCTAGAGTCGGGGCGG
SFC_FKTN_rs1024366	+	T	C	rs1024366	GCCGTGTAATTCTAGGAGCTCTACTTCATCTTATGTATTTTAACAGTTGGGTTCTGTGGAGTGTCCAGAGACCGTTCTAGAGTCGGGGCGG	GCCGTGTAATTCTAGGAGCTCTACTTCATCTTATGTATTTTAACAGCTGGGTTCTGTGGAGTGTCCAGAGACCGTTCTAGAGTCGGGGCGG
SFC_FKTN_rs1854124	+	G	A	rs1854124	GCCGTGTAATTCTAGGAGCTCgtggctcacacctgtaataccagcagtttgagaagctaaggcaggtggatcCGTTCTAGAGTCGGGGCGG	GCCGTGTAATTCTAGGAGCTCgtggctcacacctgtaataccagcaAtttgagaagctaaggcaggtggatcCGTTCTAGAGTCGGGGCGG
SFC_FKTN_rs1854125	+	G	A	rs1854125	GCCGTGTAATTCTAGGAGCTCagcagtttgagaagctaaggcaggtggatcacttgaggccaggagttcgagCGTTCTAGAGTCGGGGCGG	GCCGTGTAATTCTAGGAGCTCagcagtttgagaagctaaggcaggtAgatcacttgaggccaggagttcgagCGTTCTAGAGTCGGGGCGG
SFC_FKTN_rs2010861	+	G	T	rs2010861	GCCGTGTAATTCTAGGAGCTCgccaagatcgcggcattgcacttcagcctgggcgatagagcaagactctgtCGTTCTAGAGTCGGGGCGG	GCCGTGTAATTCTAGGAGCTCgccaagatcgcggcattgcacttcaTcctgggcgatagagcaagactctgtCGTTCTAGAGTCGGGGCGG
SFC_FKTN_rs1048215	+	T	A	rs1048215	GCCGTGTAATTCTAGGAGCTCTTGTTAAATGAAAATCTTATGTAGCTATTTGTGTGTCCCTCCCACTTCATACGTTCTAGAGTCGGGGCGG	GCCGTGTAATTCTAGGAGCTCTTGTTAAATGAAAATCTTATGTAGCAATTTGTGTGTCCCTCCCACTTCATACGTTCTAGAGTCGGGGCGG
SFC_DLG2_rs2512676	-	T	G	rs2512676	GCCGTGTAATTCTAGGAGCTCAGTATGAATGACTGTGGTTGGAAACACACACACACACTCAAGTCTGTAAATCGTTCTAGAGTCGGGGCGG	GCCGTGTAATTCTAGGAGCTCAGTATGAATGACTGTGGTTGGAAACCCACACACACACTCAAGTCTGTAAATCGTTCTAGAGTCGGGGCGG
SFC_TMEM25_rs45505501	+	G	A	rs45505501	GCCGTGTAATTCTAGGAGCTCTGAGATCTGGCTCTGAGCCGAGGGCGAGACAGGAGTATTCTCTTGGCCTCTCGTTCTAGAGTCGGGGCGG	GCCGTGTAATTCTAGGAGCTCTGAGATCTGGCTCTGAGCCGAGGGCAAGACAGGAGTATTCTCTTGGCCTCTCGTTCTAGAGTCGGGGCGG
SFC_TMEM25_rs45485302	+	C	A	rs45485302	GCCGTGTAATTCTAGGAGCTCAGGCATCCTCTACCTAGCTAGGTCACCAACGTGAAGAAGTTATGCCACTGCCGTTCTAGAGTCGGGGCGG	GCCGTGTAATTCTAGGAGCTCAGGCATCCTCTACCTAGCTAGGTCAACAACGTGAAGAAGTTATGCCACTGCCGTTCTAGAGTCGGGGCGG
SFC_TMEM25_rs45548238	+	C	T	rs45548238	GCCGTGTAATTCTAGGAGCTCTTGCCCTCCTGGCTGGGGTGCCCTCCATGTCATGCACGTGATGCATTTCACCGTTCTAGAGTCGGGGCGG	GCCGTGTAATTCTAGGAGCTCTTGCCCTCCTGGCTGGGGTGCCCTCTATGTCATGCACGTGATGCATTTCACCGTTCTAGAGTCGGGGCGG
SFC_TMEM25_rs45522239	+	A	G	rs45522239	GCCGTGTAATTCTAGGAGCTCTGCCCTCCTGGCTGGGGTGCCCTCCATGTCATGCACGTGATGCATTTCACTCGTTCTAGAGTCGGGGCGG	GCCGTGTAATTCTAGGAGCTCTGCCCTCCTGGCTGGGGTGCCCTCCGTGTCATGCACGTGATGCATTTCACTCGTTCTAGAGTCGGGGCGG
SFC_TMEM25_rs45474901	+	T	C	rs45474901	GCCGTGTAATTCTAGGAGCTCGGTGCCCTCCATGTCATGCACGTGATGCATTTCACTGGGCTGTAACCCGCACGTTCTAGAGTCGGGGCGG	GCCGTGTAATTCTAGGAGCTCGGTGCCCTCCATGTCATGCACGTGACGCATTTCACTGGGCTGTAACCCGCACGTTCTAGAGTCGGGGCGG
SFC_TMEM25_rs3741323	+	A	G	rs3741323	GCCGTGTAATTCTAGGAGCTCCCAAGTGTGGCATGGCCTGCTGTATACCCCACCCCAGTACTCCACAGCACCCGTTCTAGAGTCGGGGCGG	GCCGTGTAATTCTAGGAGCTCCCAAGTGTGGCATGGCCTGCTGTATGCCCCACCCCAGTACTCCACAGCACCCGTTCTAGAGTCGGGGCGG
SFC_TMEM25_rs45479397	+	G	A	rs45479397	GCCGTGTAATTCTAGGAGCTCTAGGCATGGGGGCGTGCCTGTGTGGGGGACAGGGAGGGCCCTGCATGGATTCGTTCTAGAGTCGGGGCGG	GCCGTGTAATTCTAGGAGCTCTAGGCATGGGGGCGTGCCTGTGTGGAGGACAGGGAGGGCCCTGCATGGATTCGTTCTAGAGTCGGGGCGG
SFC_TMEM25_rs3741324	+	G	A	rs3741324	GCCGTGTAATTCTAGGAGCTCCACAGAAACCAACCCCTGACCCAGCGGTACCGGCCAAGCACAAACGTCCTTCGTTCTAGAGTCGGGGCGG	GCCGTGTAATTCTAGGAGCTCCACAGAAACCAACCCCTGACCCAGCAGTACCGGCCAAGCACAAACGTCCTTCGTTCTAGAGTCGGGGCGG
SFC_TMEM25_rs3741325	+	A	G	rs3741325	GCCGTGTAATTCTAGGAGCTCCTAGACTTTTCTATTGGCCTGTGCCATCGCCCAGTATTAGCACAAGTTAGGCGTTCTAGAGTCGGGGCGG	GCCGTGTAATTCTAGGAGCTCCTAGACTTTTCTATTGGCCTGTGCCGTCGCCCAGTATTAGCACAAGTTAGGCGTTCTAGAGTCGGGGCGG
SFC_MAPKBP1_rs3743028	+	G	C	rs3743028	GCCGTGTAATTCTAGGAGCTCAGCAGCCTTCCCAGCCGCTCCTCGTGGGGGGCCTGTATTTATTAATTTATTCGTTCTAGAGTCGGGGCGG	GCCGTGTAATTCTAGGAGCTCAGCAGCCTTCCCAGCCGCTCCTCGTCGGGGGCCTGTATTTATTAATTTATTCGTTCTAGAGTCGGGGCGG
SFC_MAPKBP1_rs3179542	+	G	C	rs3179542	GCCGTGTAATTCTAGGAGCTCCCCCTCTCACACCAGCTGCACTCCCGTGGCTGCCAGAGCAGGGTGGTTTTCCGTTCTAGAGTCGGGGCGG	GCCGTGTAATTCTAGGAGCTCCCCCTCTCACACCAGCTGCACTCCCCTGGCTGCCAGAGCAGGGTGGTTTTCCGTTCTAGAGTCGGGGCGG
SFC_MAPKBP1_rs1197687	+	T	C	rs1197687	GCCGTGTAATTCTAGGAGCTCGTTGAGTGTTGGTTGCTAGAGTATCTGGCTGGCTGCTGTGTGCCTGGTTTCCGTTCTAGAGTCGGGGCGG	GCCGTGTAATTCTAGGAGCTCGTTGAGTGTTGGTTGCTAGAGTATCCGGCTGGCTGCTGTGTGCCTGGTTTCCGTTCTAGAGTCGGGGCGG
SFC_MAPKBP1_rs3743024	+	A	G	rs3743024	GCCGTGTAATTCTAGGAGCTCACAGGTAAGTGGCAGAGGTGAGGGGATAAGTTAGAATGTAAAAGGGCAGTACGTTCTAGAGTCGGGGCGG	GCCGTGTAATTCTAGGAGCTCACAGGTAAGTGGCAGAGGTGAGGGGGTAAGTTAGAATGTAAAAGGGCAGTACGTTCTAGAGTCGGGGCGG
SFC_MAPKBP1_rs4924576	+	C	A	rs4924576	GCCGTGTAATTCTAGGAGCTCGCTCCAAACCTGGCCCTTCCCCACTCCTCTAGCATCGCCACCCGCATGGCCCGTTCTAGAGTCGGGGCGG	GCCGTGTAATTCTAGGAGCTCGCTCCAAACCTGGCCCTTCCCCACTACTCTAGCATCGCCACCCGCATGGCCCGTTCTAGAGTCGGGGCGG
SFC_MAPKBP1_rs4923914	+	C	T	rs4923914	GCCGTGTAATTCTAGGAGCTCTGGCCCTTCCCCACTCCTCTAGCATCGCCACCCGCATGGCCCTGGAACTccCGTTCTAGAGTCGGGGCGG	GCCGTGTAATTCTAGGAGCTCTGGCCCTTCCCCACTCCTCTAGCATTGCCACCCGCATGGCCCTGGAACTccCGTTCTAGAGTCGGGGCGG
SFC_MAPKBP1_rs4923915	+	C	T	rs4923915	GCCGTGTAATTCTAGGAGCTCCCCTTCCCCACTCCTCTAGCATCGCCACCCGCATGGCCCTGGAACTcccgcCGTTCTAGAGTCGGGGCGG	GCCGTGTAATTCTAGGAGCTCCCCTTCCCCACTCCTCTAGCATCGCTACCCGCATGGCCCTGGAACTcccgcCGTTCTAGAGTCGGGGCGG
SFC_MAPKBP1_rs2277535	+	G	A	rs2277535	GCCGTGTAATTCTAGGAGCTCCCCACCGCAGGTGGGACTCAGGTTCGCCCTCTGGGCCAGGTCCTTCACGAGCGTTCTAGAGTCGGGGCGG	GCCGTGTAATTCTAGGAGCTCCCCACCGCAGGTGGGACTCAGGTTCACCCTCTGGGCCAGGTCCTTCACGAGCGTTCTAGAGTCGGGGCGG
SFC_MAPKBP1_rs1043627	+	T	C	rs1043627	GCCGTGTAATTCTAGGAGCTCGCCCCACTCCAGATTTGCCCCCGCCTTGTTTTGAAAGCCCCTTATTTATAACGTTCTAGAGTCGGGGCGG	GCCGTGTAATTCTAGGAGCTCGCCCCACTCCAGATTTGCCCCCGCCCTGTTTTGAAAGCCCCTTATTTATAACGTTCTAGAGTCGGGGCGG
SFC_COX10_rs8076247	+	G	A	rs8076247	GCCGTGTAATTCTAGGAGCTCATTCTGTTTCTTCCTCCTCACATGGGGGTACACATACACAGCTTCCTCTTTCGTTCTAGAGTCGGGGCGG	GCCGTGTAATTCTAGGAGCTCATTCTGTTTCTTCCTCCTCACATGGAGGTACACATACACAGCTTCCTCTTTCGTTCTAGAGTCGGGGCGG
SFC_COX10_rs11078233	+	T	C	rs11078233	GCCGTGTAATTCTAGGAGCTCGGGTACACATACACAGCTTCCTCTTTTGGTTCCATCCTTACCACCACACCACGTTCTAGAGTCGGGGCGG	GCCGTGTAATTCTAGGAGCTCGGGTACACATACACAGCTTCCTCTTCTGGTTCCATCCTTACCACCACACCACGTTCTAGAGTCGGGGCGG
SFC_COX10_rs11078234	+	A	G	rs11078234	GCCGTGTAATTCTAGGAGCTCCACACGCACACTCCACATGCCCAGCAGAGTGGCACTTGGTGGCCAGAAAGTCGTTCTAGAGTCGGGGCGG	GCCGTGTAATTCTAGGAGCTCCACACGCACACTCCACATGCCCAGCGGAGTGGCACTTGGTGGCCAGAAAGTCGTTCTAGAGTCGGGGCGG
SFC_COX10_rs75823746	+	G	C	rs75823746	GCCGTGTAATTCTAGGAGCTCGCTGTCTGTAGTTCTGTGAGCTCAGGTCCCTCAAAGGCCTCGGAGCACCCCCGTTCTAGAGTCGGGGCGG	GCCGTGTAATTCTAGGAGCTCGCTGTCTGTAGTTCTGTGAGCTCAGCTCCCTCAAAGGCCTCGGAGCACCCCCGTTCTAGAGTCGGGGCGG
SFC_COX10_rs7214082	+	C	A	rs7214082	GCCGTGTAATTCTAGGAGCTCGCCAGCCCCTGTCCTCCCTTCACCCCCATTGCGTATGAGCATTTCAGAACTCGTTCTAGAGTCGGGGCGG	GCCGTGTAATTCTAGGAGCTCGCCAGCCCCTGTCCTCCCTTCACCCACATTGCGTATGAGCATTTCAGAACTCGTTCTAGAGTCGGGGCGG
SFC_COX10_rs1802618	+	T	C	rs1802618	GCCGTGTAATTCTAGGAGCTCTCCTTCTAAAAGGGTAGCCCTGGACTTAATACCAGCCGGATACCTCTGGCCCGTTCTAGAGTCGGGGCGG	GCCGTGTAATTCTAGGAGCTCTCCTTCTAAAAGGGTAGCCCTGGACCTAATACCAGCCGGATACCTCTGGCCCGTTCTAGAGTCGGGGCGG
SFC_COX10_rs2071245	+	C	A	rs2071245	GCCGTGTAATTCTAGGAGCTCTGTCCATCCTGATATCTCCTGAATTCAGAAATTAGCCTCCACATGTGCAATCGTTCTAGAGTCGGGGCGG	GCCGTGTAATTCTAGGAGCTCTGTCCATCCTGATATCTCCTGAATTAAGAAATTAGCCTCCACATGTGCAATCGTTCTAGAGTCGGGGCGG
SFC_COX10_rs1050216	+	T	C	rs1050216	GCCGTGTAATTCTAGGAGCTCGCCAGGTGTGGTCTCGGTTACCAAATACGGTTACCTGCAGCTTTTTAGTCCCGTTCTAGAGTCGGGGCGG	GCCGTGTAATTCTAGGAGCTCGCCAGGTGTGGTCTCGGTTACCAAACACGGTTACCTGCAGCTTTTTAGTCCCGTTCTAGAGTCGGGGCGG
SFC_COX10_rs13183	+	C	T	rs13183	GCCGTGTAATTCTAGGAGCTCCAGGTGTGGTCTCGGTTACCAAATACGGTTACCTGCAGCTTTTTAGTCCTTCGTTCTAGAGTCGGGGCGG	GCCGTGTAATTCTAGGAGCTCCAGGTGTGGTCTCGGTTACCAAATATGGTTACCTGCAGCTTTTTAGTCCTTCGTTCTAGAGTCGGGGCGG
SFC_COX10_rs75844637	+	A	G	rs75844637	GCCGTGTAATTCTAGGAGCTCAAACAGAGTTCTCTCAAAAATGTCTAAAGGGATTGTAGGTAGATAACATCCCGTTCTAGAGTCGGGGCGG	GCCGTGTAATTCTAGGAGCTCAAACAGAGTTCTCTCAAAAATGTCTGAAGGGATTGTAGGTAGATAACATCCCGTTCTAGAGTCGGGGCGG
SFC_SDK2_rs148467938	-	G	A	rs148467938	GCCGTGTAATTCTAGGAGCTCGAGAGTTTGCAAACCCAGGCTGCCTCCCCTTCTGTCCATCCCTCACCCCCCCGTTCTAGAGTCGGGGCGG	GCCGTGTAATTCTAGGAGCTCGAGAGTTTGCAAACCCAGGCTGCCTTCCCTTCTGTCCATCCCTCACCCCCCCGTTCTAGAGTCGGGGCGG
SFC_SDK2_rs868837	-	C	T	rs868837	GCCGTGTAATTCTAGGAGCTCCACTTGACCCCTGGGAAATGTGAACGGGGAGATGCTGGAAGATGGCTCAGCCGTTCTAGAGTCGGGGCGG	GCCGTGTAATTCTAGGAGCTCCACTTGACCCCTGGGAAATGTGAACAGGGAGATGCTGGAAGATGGCTCAGCCGTTCTAGAGTCGGGGCGG
SFC_SDK2_rs1105587	-	A	G	rs1105587	GCCGTGTAATTCTAGGAGCTCACACACACACACACACACATACACATACACAATCTGCTCCAAGGAGTGTTCCGTTCTAGAGTCGGGGCGG	GCCGTGTAATTCTAGGAGCTCACACACACACACACACACATACACACACACAATCTGCTCCAAGGAGTGTTCCGTTCTAGAGTCGGGGCGG
SFC_SDK2_rs75670077	-	C	A	rs75670077	GCCGTGTAATTCTAGGAGCTCTTGAATCCAAGGAAGAGAGCCCAAGGGTAGGGGAGAAACCCCCCACAACTGCGTTCTAGAGTCGGGGCGG	GCCGTGTAATTCTAGGAGCTCTTGAATCCAAGGAAGAGAGCCCAAGTGTAGGGGAGAAACCCCCCACAACTGCGTTCTAGAGTCGGGGCGG
SFC_SDK2_rs76182784	-	T	A	rs76182784	GCCGTGTAATTCTAGGAGCTCCTTGTTCCTGCATATTTTTTAAAATATTGAATCCAAGGAAGAGAGCCCAAGCGTTCTAGAGTCGGGGCGG	GCCGTGTAATTCTAGGAGCTCCTTGTTCCTGCATATTTTTTAAAATTTTGAATCCAAGGAAGAGAGCCCAAGCGTTCTAGAGTCGGGGCGG
SFC_SDK2_rs3195419	-	C	T	rs3195419	GCCGTGTAATTCTAGGAGCTCCTGCAAAAAGAATGGGCATCCCGGAGGCCACGCCTATCTTCTCTCTCTGCTCGTTCTAGAGTCGGGGCGG	GCCGTGTAATTCTAGGAGCTCCTGCAAAAAGAATGGGCATCCCGGAAGCCACGCCTATCTTCTCTCTCTGCTCGTTCTAGAGTCGGGGCGG
SFC_SDK2_rs3195414	-	G	A	rs3195414	GCCGTGTAATTCTAGGAGCTCGTTCACTGCTCCCTTGGGAATTACACGGAGCTGGGGAAGTGGCTGTGTCACCGTTCTAGAGTCGGGGCGG	GCCGTGTAATTCTAGGAGCTCGTTCACTGCTCCCTTGGGAATTACATGGAGCTGGGGAAGTGGCTGTGTCACCGTTCTAGAGTCGGGGCGG
SFC_MAVS_rs3746660	+	C	T	rs3746660	GCCGTGTAATTCTAGGAGCTCACCCATCTGTTCCGTTCCTGCAGTACACCTGGCCCCTCTCCGAAGCCCCTTCGTTCTAGAGTCGGGGCGG	GCCGTGTAATTCTAGGAGCTCACCCATCTGTTCCGTTCCTGCAGTATACCTGGCCCCTCTCCGAAGCCCCTTCGTTCTAGAGTCGGGGCGG
SFC_MAVS_rs3746661	+	G	C	rs3746661	GCCGTGTAATTCTAGGAGCTCCTGTTGGCCCAGGTGGAGCAGGAGGGACCACTGGAACATGTGGTGCTTGGGCGTTCTAGAGTCGGGGCGG	GCCGTGTAATTCTAGGAGCTCCTGTTGGCCCAGGTGGAGCAGGAGGCACCACTGGAACATGTGGTGCTTGGGCGTTCTAGAGTCGGGGCGG
SFC_MAVS_rs3746662	+	A	C	rs3746662	GCCGTGTAATTCTAGGAGCTCAGGGTGGCTGCTCTCCAGGAGCCCAACTGCCTTGAGTTCCTGCCCCACTGGCGTTCTAGAGTCGGGGCGG	GCCGTGTAATTCTAGGAGCTCAGGGTGGCTGCTCTCCAGGAGCCCACCTGCCTTGAGTTCCTGCCCCACTGGCGTTCTAGAGTCGGGGCGG
SFC_MAVS_rs709021	+	G	T	rs709021	GCCGTGTAATTCTAGGAGCTCtttcccagtgttgtgaagattaaaggagtttatcgatgtaggtcttaggatCGTTCTAGAGTCGGGGCGG	GCCGTGTAATTCTAGGAGCTCtttcccagtgttgtgaagattaaagTagtttatcgatgtaggtcttaggatCGTTCTAGAGTCGGGGCGG
SFC_MAVS_rs709022	+	A	T	rs709022	GCCGTGTAATTCTAGGAGCTCttcccagtgttgtgaagattaaaggagtttatcgatgtaggtcttaggatgCGTTCTAGAGTCGGGGCGG	GCCGTGTAATTCTAGGAGCTCttcccagtgttgtgaagattaaaggTgtttatcgatgtaggtcttaggatgCGTTCTAGAGTCGGGGCGG
SFC_MAVS_rs55737628	+	G	A	rs55737628	GCCGTGTAATTCTAGGAGCTCgttgtgaagattaaaggagtttatcgatgtaggtcttaggatgagtcctggCGTTCTAGAGTCGGGGCGG	GCCGTGTAATTCTAGGAGCTCgttgtgaagattaaaggagtttatcAatgtaggtcttaggatgagtcctggCGTTCTAGAGTCGGGGCGG
SFC_MAVS_rs56353242	+	G	T	rs56353242	GCCGTGTAATTCTAGGAGCTCGTCCACTGGGCAGCTGTACAGGATGGAGGATATAGGGCGTTTCCACTCCCACGTTCTAGAGTCGGGGCGG	GCCGTGTAATTCTAGGAGCTCGTCCACTGGGCAGCTGTACAGGATGTAGGATATAGGGCGTTTCCACTCCCACGTTCTAGAGTCGGGGCGG
SFC_MAVS_rs16989000	+	A	C	rs16989000	GCCGTGTAATTCTAGGAGCTCTGGGCAGCTGTACAGGATGGAGGATATAGGGCGTTTCCACTCCCAGCAGCCCGTTCTAGAGTCGGGGCGG	GCCGTGTAATTCTAGGAGCTCTGGGCAGCTGTACAGGATGGAGGATCTAGGGCGTTTCCACTCCCAGCAGCCCGTTCTAGAGTCGGGGCGG
SFC_MAVS_rs117368183	+	C	T	rs117368183	GCCGTGTAATTCTAGGAGCTCggtgtagtggcagacgtctgtaatcccagctattcaggaggctgaggcacgCGTTCTAGAGTCGGGGCGG	GCCGTGTAATTCTAGGAGCTCggtgtagtggcagacgtctgtaatcTcagctattcaggaggctgaggcacgCGTTCTAGAGTCGGGGCGG
SFC_MAVS_rs8126207	+	G	A	rs8126207	GCCGTGTAATTCTAGGAGCTCgtctgtaatcccagctattcaggaggctgaggcacgagaattccatgaaccCGTTCTAGAGTCGGGGCGG	GCCGTGTAATTCTAGGAGCTCgtctgtaatcccagctattcaggagActgaggcacgagaattccatgaaccCGTTCTAGAGTCGGGGCGG
SFC_MAVS_rs78088337	+	T	C	rs78088337	GCCGTGTAATTCTAGGAGCTCAaaaaatacaaaaagtaactgggcatggcggcgcccatctatagtcccagcCGTTCTAGAGTCGGGGCGG	GCCGTGTAATTCTAGGAGCTCAaaaaatacaaaaagtaactgggcaCggcggcgcccatctatagtcccagcCGTTCTAGAGTCGGGGCGG
SFC_MAVS_rs73572386	+	C	T	rs73572386	GCCGTGTAATTCTAGGAGCTCataactcactgtatccttaaactcccgggcttaagcgatcctcctgcctcaCGTTCTAGAGTCGGGGCGG	GCCGTGTAATTCTAGGAGCTCataactcactgtatccttaaactccTgggcttaagcgatcctcctgcctcaCGTTCTAGAGTCGGGGCGG
SFC_MAVS_rs146892458	+	G	A	rs146892458	GCCGTGTAATTCTAGGAGCTCagatggagtcttgctctgtcacccaggctggagtgcagtggcgcgatctcaCGTTCTAGAGTCGGGGCGG	GCCGTGTAATTCTAGGAGCTCagatggagtcttgctctgtcacccaAgctggagtgcagtggcgcgatctcaCGTTCTAGAGTCGGGGCGG
SFC_MAVS_rs142465506	+	A	G	rs142465506	GCCGTGTAATTCTAGGAGCTCgagacggggtttcactgtgttagccaggatggtctcgatctcctgaccttgCGTTCTAGAGTCGGGGCGG	GCCGTGTAATTCTAGGAGCTCgagacggggtttcactgtgttagccGggatggtctcgatctcctgaccttgCGTTCTAGAGTCGGGGCGG
SFC_MAVS_rs16989002	+	G	C	rs16989002	GCCGTGTAATTCTAGGAGCTCGCCAGTGTCAGATCTCAGGAGTCCTGTGTTGAGAGTGTGGCTTTCAGCTGCCGTTCTAGAGTCGGGGCGG	GCCGTGTAATTCTAGGAGCTCGCCAGTGTCAGATCTCAGGAGTCCTCTGTTGAGAGTGTGGCTTTCAGCTGCCGTTCTAGAGTCGGGGCGG
SFC_MAVS_rs14161	+	T	C	rs14161	GCCGTGTAATTCTAGGAGCTCACCTGCAGCAATGGTATCTGCATATTAGCCCCTCTCCACCTTCTTTCTCCCCGTTCTAGAGTCGGGGCGG	GCCGTGTAATTCTAGGAGCTCACCTGCAGCAATGGTATCTGCATATCAGCCCCTCTCCACCTTCTTTCTCCCCGTTCTAGAGTCGGGGCGG
SFC_MAVS_rs34419413	+	T	G	rs34419413	GCCGTGTAATTCTAGGAGCTCtggagtgcagtggtgcaacttcggctcactgcaacctccgcctcccaggttCGTTCTAGAGTCGGGGCGG	GCCGTGTAATTCTAGGAGCTCtggagtgcagtggtgcaacttcggcGcactgcaacctccgcctcccaggttCGTTCTAGAGTCGGGGCGG
SFC_MAVS_rs6515831	+	T	C	rs6515831	GCCGTGTAATTCTAGGAGCTCGCTCCCAGACAGCATGAAGTAACAATGAGGCATCCACCTCTTGGTTTTGTGCGTTCTAGAGTCGGGGCGG	GCCGTGTAATTCTAGGAGCTCGCTCCCAGACAGCATGAAGTAACAACGAGGCATCCACCTCTTGGTTTTGTGCGTTCTAGAGTCGGGGCGG
SFC_MAVS_rs148388100	+	C	T	rs148388100	GCCGTGTAATTCTAGGAGCTCaattagctgggtgtggtggtatgtgcctcaagttccagctactcaggaggcCGTTCTAGAGTCGGGGCGG	GCCGTGTAATTCTAGGAGCTCaattagctgggtgtggtggtatgtgTctcaagttccagctactcaggaggcCGTTCTAGAGTCGGGGCGG
SFC_MAVS_rs17212649	+	A	G	rs17212649	GCCGTGTAATTCTAGGAGCTCgagggagaccctgtctttaaaGTACATAGAGGTTTTTCACACCAACACATCCGTTCTAGAGTCGGGGCGG	GCCGTGTAATTCTAGGAGCTCgagggagaccctgtctttaaaGTACGTAGAGGTTTTTCACACCAACACATCCGTTCTAGAGTCGGGGCGG
SFC_MAVS_rs7267297	+	T	C	rs7267297	GCCGTGTAATTCTAGGAGCTCTCAAGTGGTTGGGGACGTTCATGATTGTGGTACAGACAAATAGGCTTTCACCGTTCTAGAGTCGGGGCGG	GCCGTGTAATTCTAGGAGCTCTCAAGTGGTTGGGGACGTTCATGATCGTGGTACAGACAAATAGGCTTTCACCGTTCTAGAGTCGGGGCGG
SFC_MAVS_rs7272495	+	G	A	rs7272495	GCCGTGTAATTCTAGGAGCTCtaatacggcaaagaccccacccgatgagccccctcccaccacccaccagtaCGTTCTAGAGTCGGGGCGG	GCCGTGTAATTCTAGGAGCTCtaatacggcaaagaccccacccgatAagccccctcccaccacccaccagtaCGTTCTAGAGTCGGGGCGG
SFC_MAVS_rs16989022	+	A	C	rs16989022	GCCGTGTAATTCTAGGAGCTCCAGTTATGTACTGTTTATAATAAGTAAATCAGCAGAGGGGGAATAATACTTCGTTCTAGAGTCGGGGCGG	GCCGTGTAATTCTAGGAGCTCCAGTTATGTACTGTTTATAATAAGTCAATCAGCAGAGGGGGAATAATACTTCGTTCTAGAGTCGGGGCGG
SFC_MAVS_rs2464	+	C	T	rs2464	GCCGTGTAATTCTAGGAGCTCctacctcatctgggtgttgatttcacgagtattgtcagtttgtTTCCAGACCGTTCTAGAGTCGGGGCGG	GCCGTGTAATTCTAGGAGCTCctacctcatctgggtgttgatttcaTgagtattgtcagtttgtTTCCAGACCGTTCTAGAGTCGGGGCGG
SFC_MAVS_rs6037680	+	C	T	rs6037680	GCCGTGTAATTCTAGGAGCTCggcttccttggcttcccaggctggtcatgggtttctggccagagtctattgCGTTCTAGAGTCGGGGCGG	GCCGTGTAATTCTAGGAGCTCggcttccttggcttcccaggctggtTatgggtttctggccagagtctattgCGTTCTAGAGTCGGGGCGG
SFC_MAVS_rs1132922	+	T	C	rs1132922	GCCGTGTAATTCTAGGAGCTCggtttctggccagagtctattgtcatatgtggcctggccattgtccagttgCGTTCTAGAGTCGGGGCGG	GCCGTGTAATTCTAGGAGCTCggtttctggccagagtctattgtcaCatgtggcctggccattgtccagttgCGTTCTAGAGTCGGGGCGG
SFC_MAVS_rs867335	+	T	A	rs867335	GCCGTGTAATTCTAGGAGCTCTCCCACACCATCTGAATCACTGATTTCCTCGCAATCAGACGCTATCTTCCACGTTCTAGAGTCGGGGCGG	GCCGTGTAATTCTAGGAGCTCTCCCACACCATCTGAATCACTGATTACCTCGCAATCAGACGCTATCTTCCACGTTCTAGAGTCGGGGCGG
SFC_MAVS_rs2274826	+	T	C	rs2274826	GCCGTGTAATTCTAGGAGCTCTGGTGAAAGAATTACTTTAATTTTTTTTCCTACTTGCTGTCATGATGATGTCGTTCTAGAGTCGGGGCGG	GCCGTGTAATTCTAGGAGCTCTGGTGAAAGAATTACTTTAATTTTTCTTCCTACTTGCTGTCATGATGATGTCGTTCTAGAGTCGGGGCGG
SFC_UQCC1_rs3764732	-	G	A	rs3764732	GCCGTGTAATTCTAGGAGCTCCATCCTAAGTCATTTGGAAGGAGGCCTTGAGAACAAAGTCACCTTTGTCACCGTTCTAGAGTCGGGGCGG	GCCGTGTAATTCTAGGAGCTCCATCCTAAGTCATTTGGAAGGAGGCTTTGAGAACAAAGTCACCTTTGTCACCGTTCTAGAGTCGGGGCGG
SFC_PPARA_rs55774449	+	G	A	rs55774449	GCCGTGTAATTCTAGGAGCTCAGTTTGTCAAGAATATATGGACCTGGAAACACTTTCTCTCTCTGTCCACCTCGTTCTAGAGTCGGGGCGG	GCCGTGTAATTCTAGGAGCTCAGTTTGTCAAGAATATATGGACCTGAAAACACTTTCTCTCTCTGTCCACCTCGTTCTAGAGTCGGGGCGG
SFC_PPARA_rs11704979	+	G	A	rs11704979	GCCGTGTAATTCTAGGAGCTCGAGTCGCTGGGCACCTGGAGGTATCGTCGATGCCTCTCCCCCATCTTTAGACGTTCTAGAGTCGGGGCGG	GCCGTGTAATTCTAGGAGCTCGAGTCGCTGGGCACCTGGAGGTATCATCGATGCCTCTCCCCCATCTTTAGACGTTCTAGAGTCGGGGCGG
SFC_PPARA_rs1134224	+	A	T	rs1134224	GCCGTGTAATTCTAGGAGCTCttagttcatcggggtggcacacatcagtagtcccagctactctgcaggctgCGTTCTAGAGTCGGGGCGG	GCCGTGTAATTCTAGGAGCTCttagttcatcggggtggcacacatcTgtagtcccagctactctgcaggctgCGTTCTAGAGTCGGGGCGG
SFC_PPARA_rs41362646	+	G	A	rs41362646	GCCGTGTAATTCTAGGAGCTCgttagattccaccctctcccaccccggcaaaaaaaaaaaaaaaaGATGCAACGTTCTAGAGTCGGGGCGG	GCCGTGTAATTCTAGGAGCTCgttagattccaccctctcccaccccAgcaaaaaaaaaaaaaaaaGATGCAACGTTCTAGAGTCGGGGCGG
SFC_PPARA_rs6008259	+	G	A	rs6008259	GCCGTGTAATTCTAGGAGCTCCAATGCCAAGCCTGTGTTGTCCCCAGCGACCCTGCAGCTGCTCGCTCTGATCGTTCTAGAGTCGGGGCGG	GCCGTGTAATTCTAGGAGCTCCAATGCCAAGCCTGTGTTGTCCCCAACGACCCTGCAGCTGCTCGCTCTGATCGTTCTAGAGTCGGGGCGG
SFC_PPARA_rs41329344	+	C	T	rs41329344	GCCGTGTAATTCTAGGAGCTCTGGCAAATAAATGATTAACCTGCCTCGACTGTGCTGAGGGCAACAAAGGCCCGTTCTAGAGTCGGGGCGG	GCCGTGTAATTCTAGGAGCTCTGGCAAATAAATGATTAACCTGCCTTGACTGTGCTGAGGGCAACAAAGGCCCGTTCTAGAGTCGGGGCGG
SFC_PPARA_rs41378347	+	G	A	rs41378347	GCCGTGTAATTCTAGGAGCTCAGGCCATCTCACCAAAGGATTATTCGATGCCATTAAATCATCCCGTGACCTCGTTCTAGAGTCGGGGCGG	GCCGTGTAATTCTAGGAGCTCAGGCCATCTCACCAAAGGATTATTCAATGCCATTAAATCATCCCGTGACCTCGTTCTAGAGTCGGGGCGG
SFC_PPARA_rs41427746	+	T	C	rs41427746	GCCGTGTAATTCTAGGAGCTCAGAATATAGGAGATCCATATATTTCTCTGGAAACCACAGTGTACACTAAAACGTTCTAGAGTCGGGGCGG	GCCGTGTAATTCTAGGAGCTCAGAATATAGGAGATCCATATATTTCCCTGGAAACCACAGTGTACACTAAAACGTTCTAGAGTCGGGGCGG
SFC_PPARA_rs9626814	+	G	A	rs9626814	GCCGTGTAATTCTAGGAGCTCCATATATTTCTCTGGAAACCACAGTGTACACTAAAATGTGAAATTGAAGGTCGTTCTAGAGTCGGGGCGG	GCCGTGTAATTCTAGGAGCTCCATATATTTCTCTGGAAACCACAGTATACACTAAAATGTGAAATTGAAGGTCGTTCTAGAGTCGGGGCGG
SFC_PPARA_rs41371446	+	T	C	rs41371446	GCCGTGTAATTCTAGGAGCTCCCACAGTGTACACTAAAATGTGAAATTGAAGGTTTTGTTAAAAAGAAAAAGCGTTCTAGAGTCGGGGCGG	GCCGTGTAATTCTAGGAGCTCCCACAGTGTACACTAAAATGTGAAACTGAAGGTTTTGTTAAAAAGAAAAAGCGTTCTAGAGTCGGGGCGG
SFC_PPARA_rs41355347	+	G	A	rs41355347	GCCGTGTAATTCTAGGAGCTCTTGCCAGCTCTGGACATCTGAGGACGTCCCGGCAGATCTGGAATGGGGCCCCGTTCTAGAGTCGGGGCGG	GCCGTGTAATTCTAGGAGCTCTTGCCAGCTCTGGACATCTGAGGACATCCCGGCAGATCTGGAATGGGGCCCCGTTCTAGAGTCGGGGCGG
SFC_PPARA_rs141332367	+	C	A	rs141332367	GCCGTGTAATTCTAGGAGCTCGGCCCCCAGTCCACGCAGCCTGGCTCCTAGGAAAAGTGGTGACCGGGCGTGCGTTCTAGAGTCGGGGCGG	GCCGTGTAATTCTAGGAGCTCGGCCCCCAGTCCACGCAGCCTGGCTACTAGGAAAAGTGGTGACCGGGCGTGCGTTCTAGAGTCGGGGCGG
SFC_PPARA_rs45550937	+	C	G	rs45550937	GCCGTGTAATTCTAGGAGCTCCCGGGCGTGGGGGGGCATGCCGCAGCCCTGGGACACAGTCGGGCACCTTCCCGTTCTAGAGTCGGGGCGG	GCCGTGTAATTCTAGGAGCTCCCGGGCGTGGGGGGGCATGCCGCAGGCCTGGGACACAGTCGGGCACCTTCCCGTTCTAGAGTCGGGGCGG
SFC_PPARA_rs45511001	+	A	G	rs45511001	GCCGTGTAATTCTAGGAGCTCGGACACAGTCGGGCACCTTCCCCGGACCCCCAGGCCTTGGCTGTGCCTCAACGTTCTAGAGTCGGGGCGG	GCCGTGTAATTCTAGGAGCTCGGACACAGTCGGGCACCTTCCCCGGGCCCCCAGGCCTTGGCTGTGCCTCAACGTTCTAGAGTCGGGGCGG
SFC_PPARA_rs10154348	+	C	A	rs10154348	GCCGTGTAATTCTAGGAGCTCGACACAGTCGGGCACCTTCCCCGGACCCCCAGGCCTTGGCTGTGCCTCAAGCGTTCTAGAGTCGGGGCGG	GCCGTGTAATTCTAGGAGCTCGACACAGTCGGGCACCTTCCCCGGAACCCCAGGCCTTGGCTGTGCCTCAAGCGTTCTAGAGTCGGGGCGG
SFC_PPARA_rs45552534	+	G	A	rs45552534	GCCGTGTAATTCTAGGAGCTCCACCTTCCCCGGACCCCCAGGCCTTGGCTGTGCCTCAAGTCAGAGAGGGTCCGTTCTAGAGTCGGGGCGG	GCCGTGTAATTCTAGGAGCTCCACCTTCCCCGGACCCCCAGGCCTTAGCTGTGCCTCAAGTCAGAGAGGGTCCGTTCTAGAGTCGGGGCGG
SFC_PPARA_rs79700435	+	G	A	rs79700435	GCCGTGTAATTCTAGGAGCTCCAGAGAGGGTCAGCCTTCAGGCCCCGGAGACGAGTGACTGGCCGATCATTTCGTTCTAGAGTCGGGGCGG	GCCGTGTAATTCTAGGAGCTCCAGAGAGGGTCAGCCTTCAGGCCCCAGAGACGAGTGACTGGCCGATCATTTCGTTCTAGAGTCGGGGCGG
SFC_PPARA_rs45576140	+	C	G	rs45576140	GCCGTGTAATTCTAGGAGCTCAGGGTCAGCCTTCAGGCCCCGGAGACGAGTGACTGGCCGATCATTTCACAACGTTCTAGAGTCGGGGCGG	GCCGTGTAATTCTAGGAGCTCAGGGTCAGCCTTCAGGCCCCGGAGAGGAGTGACTGGCCGATCATTTCACAACGTTCTAGAGTCGGGGCGG
SFC_PPARA_rs1055659	+	C	T	rs1055659	GCCGTGTAATTCTAGGAGCTCTTTTAAGGCACAGTCAGTTCCTTTTCTCATGTACCTCACAAAAGATGAAGACGTTCTAGAGTCGGGGCGG	GCCGTGTAATTCTAGGAGCTCTTTTAAGGCACAGTCAGTTCCTTTTTTCATGTACCTCACAAAAGATGAAGACGTTCTAGAGTCGGGGCGG
SFC_PPARA_rs45528736	+	A	G	rs45528736	GCCGTGTAATTCTAGGAGCTCCAGTTCCTTTTCTCATGTACCTCACAAAAGATGAAGACCATGTAGTACTCTCGTTCTAGAGTCGGGGCGG	GCCGTGTAATTCTAGGAGCTCCAGTTCCTTTTCTCATGTACCTCACGAAAGATGAAGACCATGTAGTACTCTCGTTCTAGAGTCGGGGCGG
SFC_PPARA_rs45576734	+	A	G	rs45576734	GCCGTGTAATTCTAGGAGCTCTTGGTAAAGTTACAGTGTTCATGTTAAATATCACTTTTTTCTACATTGTGTCGTTCTAGAGTCGGGGCGG	GCCGTGTAATTCTAGGAGCTCTTGGTAAAGTTACAGTGTTCATGTTGAATATCACTTTTTTCTACATTGTGTCGTTCTAGAGTCGGGGCGG
SFC_PPARA_rs186133808	+	T	A	rs186133808	GCCGTGTAATTCTAGGAGCTCTTTGAAAAATATCCTAATACAAATATTTTACTAACTTACAATCACTCATTTCGTTCTAGAGTCGGGGCGG	GCCGTGTAATTCTAGGAGCTCTTTGAAAAATATCCTAATACAAATAATTTACTAACTTACAATCACTCATTTCGTTCTAGAGTCGGGGCGG
SFC_PPARA_rs78864133	+	C	T	rs78864133	GCCGTGTAATTCTAGGAGCTCCAAATATTTTACTAACTTACAATCACTCATTTAATAAGAAACATTTGGATTCGTTCTAGAGTCGGGGCGG	GCCGTGTAATTCTAGGAGCTCCAAATATTTTACTAACTTACAATCATTCATTTAATAAGAAACATTTGGATTCGTTCTAGAGTCGGGGCGG
SFC_PPARA_rs11704508	+	A	G	rs11704508	GCCGTGTAATTCTAGGAGCTCTTGAAATCAGTGTTAATTGACTCATATTCTTAAAAGCCTGGCTCTTGACCCCGTTCTAGAGTCGGGGCGG	GCCGTGTAATTCTAGGAGCTCTTGAAATCAGTGTTAATTGACTCATGTTCTTAAAAGCCTGGCTCTTGACCCCGTTCTAGAGTCGGGGCGG
SFC_PPARA_rs73177043	+	C	A	rs73177043	GCCGTGTAATTCTAGGAGCTCcacacacacacacaGCTCTTCATTTCTCCTGAGCCATGCAGAATTTACTTTCGTTCTAGAGTCGGGGCGG	GCCGTGTAATTCTAGGAGCTCcacacacacacacaGCTCTTCATTTATCCTGAGCCATGCAGAATTTACTTTCGTTCTAGAGTCGGGGCGG
SFC_PPARA_rs77378083	+	G	A	rs77378083	GCCGTGTAATTCTAGGAGCTCGAATCAAGGATGTGCAGAGAAGAGCGAAAGTAATTTTTCTAGTCACATGAACGTTCTAGAGTCGGGGCGG	GCCGTGTAATTCTAGGAGCTCGAATCAAGGATGTGCAGAGAAGAGCAAAAGTAATTTTTCTAGTCACATGAACGTTCTAGAGTCGGGGCGG
SFC_PPARA_rs14842	+	A	T	rs14842	GCCGTGTAATTCTAGGAGCTCAGAAAATGGCTATAAAATAACCTTAATTTTAAAAAAAAATCTTGGGTCTTCCGTTCTAGAGTCGGGGCGG	GCCGTGTAATTCTAGGAGCTCAGAAAATGGCTATAAAATAACCTTATTTTTAAAAAAAAATCTTGGGTCTTCCGTTCTAGAGTCGGGGCGG
SFC_PPARA_rs14843	+	A	T	rs14843	GCCGTGTAATTCTAGGAGCTCATGGCTATAAAATAACCTTAATTTTAAAAAAAAATCTTGGGTCTTCGTTTTCGTTCTAGAGTCGGGGCGG	GCCGTGTAATTCTAGGAGCTCATGGCTATAAAATAACCTTAATTTTTAAAAAAAATCTTGGGTCTTCGTTTTCGTTCTAGAGTCGGGGCGG
DB_FBXO43_rs2446917	-	T	G	rs2446917	GCCGTGTAATTCTAGGAGCTCATCACTCTTGACATGTTCTTCAATCATTTTTTAAAAAATAGTTTTTCAGATCGTTCTAGAGTCGGGGCGG	GCCGTGTAATTCTAGGAGCTCATCACTCTTGACATGTTCTTCAATCCTTTTTTAAAAAATAGTTTTTCAGATCGTTCTAGAGTCGGGGCGG
DB_CXADR_rs1784913	+	G	T	rs1784913	GCCGTGTAATTCTAGGAGCTCTTTTGATATATGAAAACCTATTCTGGTCTAAATTGTGTTACTAGCCTCAAACGTTCTAGAGTCGGGGCGG	GCCGTGTAATTCTAGGAGCTCTTTTGATATATGAAAACCTATTCTGTTCTAAATTGTGTTACTAGCCTCAAACGTTCTAGAGTCGGGGCGG
DB_NUGGC_rs10046724	-	G	A	rs10046724	GCCGTGTAATTCTAGGAGCTCGAGCCATTGTGCCTGGCTCAGAATTCTTTCTGTTTTGTGAAATCTAATAGACGTTCTAGAGTCGGGGCGG	GCCGTGTAATTCTAGGAGCTCGAGCCATTGTGCCTGGCTCAGAATTTTTTCTGTTTTGTGAAATCTAATAGACGTTCTAGAGTCGGGGCGG
DB_CD300LB_rs16978084	-	G	A	rs16978084	GCCGTGTAATTCTAGGAGCTCTGGCCAATGATGGGCCTGAAAATTCCATAATGGCCAGAGAGGAGAGTTCGACGTTCTAGAGTCGGGGCGG	GCCGTGTAATTCTAGGAGCTCTGGCCAATGATGGGCCTGAAAATTCTATAATGGCCAGAGAGGAGAGTTCGACGTTCTAGAGTCGGGGCGG
DB_DGCR6_rs10602	+	G	A	rs10602	GCCGTGTAATTCTAGGAGCTCTCCCAACCTGCACTGGGGCCCACTCGAGCGCTTGTTCTGGTCTCAGCCGCTCGTTCTAGAGTCGGGGCGG	GCCGTGTAATTCTAGGAGCTCTCCCAACCTGCACTGGGGCCCACTCAAGCGCTTGTTCTGGTCTCAGCCGCTCGTTCTAGAGTCGGGGCGG
DB_PPME1_rs3741133	+	G	A	rs3741133	GCCGTGTAATTCTAGGAGCTCCTGGCTCCCGGTAGACGGGCACCCCGAGATGTACCAACCTTTTCATGTATTCGTTCTAGAGTCGGGGCGG	GCCGTGTAATTCTAGGAGCTCCTGGCTCCCGGTAGACGGGCACCCCAAGATGTACCAACCTTTTCATGTATTCGTTCTAGAGTCGGGGCGG
DB_CCDC85A_rs61099055	+	C	T	rs61099055	GCCGTGTAATTCTAGGAGCTCTTGGTATACATATACATATATATAACATTAGAATGTGTGTACTGGAAATGCCGTTCTAGAGTCGGGGCGG	GCCGTGTAATTCTAGGAGCTCTTGGTATACATATACATATATATAATATTAGAATGTGTGTACTGGAAATGCCGTTCTAGAGTCGGGGCGG
DB_CRB1_rs41302107	+	T	C	rs41302107	GCCGTGTAATTCTAGGAGCTCGCATTGTGTCCCTTCGAGATGGGGATCCACACACTGTGAATGTGATGACTGCGTTCTAGAGTCGGGGCGG	GCCGTGTAATTCTAGGAGCTCGCATTGTGTCCCTTCGAGATGGGGACCCACACACTGTGAATGTGATGACTGCGTTCTAGAGTCGGGGCGG
DB_ZNF611_rs7256428	-	C	G	rs7256428	GCCGTGTAATTCTAGGAGCTCGCACTTTGGGAGGCCGAGGCAGGCAGATCACGGGGTCAGGAGATCGAGACTCGTTCTAGAGTCGGGGCGG	GCCGTGTAATTCTAGGAGCTCGCACTTTGGGAGGCCGAGGCAGGCACATCACGGGGTCAGGAGATCGAGACTCGTTCTAGAGTCGGGGCGG
DB_UBN2_rs60654127	+	A	T	rs60654127	GCCGTGTAATTCTAGGAGCTCTTAGATTTCTCCCTTGAGCAAAATAACATAATTTTCAGTATCTAAGATTCACGTTCTAGAGTCGGGGCGG	GCCGTGTAATTCTAGGAGCTCTTAGATTTCTCCCTTGAGCAAAATATCATAATTTTCAGTATCTAAGATTCACGTTCTAGAGTCGGGGCGG
DB_ZNF99_rs1834949	-	G	A	rs1834949	GCCGTGTAATTCTAGGAGCTCCACAATCTCGGCTCACTGCAACCTCCGCCTCCTGGGTTTTCAAGCGATTCTCGTTCTAGAGTCGGGGCGG	GCCGTGTAATTCTAGGAGCTCCACAATCTCGGCTCACTGCAACCTCTGCCTCCTGGGTTTTCAAGCGATTCTCGTTCTAGAGTCGGGGCGG
DB_ZNF99_rs71357930	-	C	T	rs71357930	GCCGTGTAATTCTAGGAGCTCTATACTAGAGACAGACCCTCCATATGTGAAGAATGTGGCAAAGCTTTTAACCGTTCTAGAGTCGGGGCGG	GCCGTGTAATTCTAGGAGCTCTATACTAGAGACAGACCCTCCATATATGAAGAATGTGGCAAAGCTTTTAACCGTTCTAGAGTCGGGGCGG
DB_ZC3H12D_rs60382924	-	C	T	rs60382924	GCCGTGTAATTCTAGGAGCTCAACTGGGACTGTAAACATGACAGCCGCACTTCACAGTTACACTGGGGCTGGCGTTCTAGAGTCGGGGCGG	GCCGTGTAATTCTAGGAGCTCAACTGGGACTGTAAACATGACAGCCACACTTCACAGTTACACTGGGGCTGGCGTTCTAGAGTCGGGGCGG
DB_NBN_rs9995	-	A	G	rs9995	GCCGTGTAATTCTAGGAGCTCAGATGCAAGTCTCTTGTCGGATATATGTATTGAGATATTACACCTAGTCTGCGTTCTAGAGTCGGGGCGG	GCCGTGTAATTCTAGGAGCTCAGATGCAAGTCTCTTGTCGGATATACGTATTGAGATATTACACCTAGTCTGCGTTCTAGAGTCGGGGCGG
DB_GPATCH2_rs265123	-	C	A	rs265123	GCCGTGTAATTCTAGGAGCTCAAAAGTTGAAAGTACTTTAAAAATTGGTTTAAATGAGTACCCATTGACAATCGTTCTAGAGTCGGGGCGG	GCCGTGTAATTCTAGGAGCTCAAAAGTTGAAAGTACTTTAAAAATTTGTTTAAATGAGTACCCATTGACAATCGTTCTAGAGTCGGGGCGG
DB_ZNF705E_rs111703885	-	A	G	rs111703885	GCCGTGTAATTCTAGGAGCTCACTTTAGCAAAATAATTCAGAAATTTGAGAAAATATCTATTCATAAAAATGCGTTCTAGAGTCGGGGCGG	GCCGTGTAATTCTAGGAGCTCACTTTAGCAAAATAATTCAGAAATTCGAGAAAATATCTATTCATAAAAATGCGTTCTAGAGTCGGGGCGG
DB_MGRN1_rs117845654	+	G	A	rs117845654	GCCGTGTAATTCTAGGAGCTCTTGAAACAGTCAGCACCTTTCAGACGGCCCCGGCCTGCGCATCGGTGGAAGCGTTCTAGAGTCGGGGCGG	GCCGTGTAATTCTAGGAGCTCTTGAAACAGTCAGCACCTTTCAGACAGCCCCGGCCTGCGCATCGGTGGAAGCGTTCTAGAGTCGGGGCGG
DB_NBN_rs1063054	-	T	G	rs1063054	GCCGTGTAATTCTAGGAGCTCCTTCTCAGCCTTCCTAGGGAACAGAAATTGGGTGAGCCAATCTGCAATTTCCGTTCTAGAGTCGGGGCGG	GCCGTGTAATTCTAGGAGCTCCTTCTCAGCCTTCCTAGGGAACAGACATTGGGTGAGCCAATCTGCAATTTCCGTTCTAGAGTCGGGGCGG
DB_ZNF99_rs8106204	-	C	G	rs8106204	GCCGTGTAATTCTAGGAGCTCGAGAATTCACAGTAGAAATGATAAGGCACTGGCACTTCAGACTACACTAAACGTTCTAGAGTCGGGGCGG	GCCGTGTAATTCTAGGAGCTCGAGAATTCACAGTAGAAATGATAAGCCACTGGCACTTCAGACTACACTAAACGTTCTAGAGTCGGGGCGG
DB_C1orf131_rs16854007	-	C	T	rs16854007	GCCGTGTAATTCTAGGAGCTCACTCTAGATAGATCGTTCTTAACACGCATTTCACAGACTGCTTTTTCATTTCGTTCTAGAGTCGGGGCGG	GCCGTGTAATTCTAGGAGCTCACTCTAGATAGATCGTTCTTAACACACATTTCACAGACTGCTTTTTCATTTCGTTCTAGAGTCGGGGCGG
DB_ZC3H6_rs7591439	+	G	A	rs7591439	GCCGTGTAATTCTAGGAGCTCTCCAGACTTACAAGATTACTTCATGGTGAAAGTTTGGATTGATCAATAATTCGTTCTAGAGTCGGGGCGG	GCCGTGTAATTCTAGGAGCTCTCCAGACTTACAAGATTACTTCATGATGAAAGTTTGGATTGATCAATAATTCGTTCTAGAGTCGGGGCGG
DB_GHSR_rs9880652	-	C	G	rs9880652	GCCGTGTAATTCTAGGAGCTCACATTTCAAGTATCCAGTAGCTCGAGGTTACCACTCAGAACAGTACAGCTCCGTTCTAGAGTCGGGGCGG	GCCGTGTAATTCTAGGAGCTCACATTTCAAGTATCCAGTAGCTCGACGTTACCACTCAGAACAGTACAGCTCCGTTCTAGAGTCGGGGCGG
DB_MELTF_rs60168961	-	C	T	rs60168961	GCCGTGTAATTCTAGGAGCTCTCTAACCAAAGGTTTTGCAGCCGCCGAAAAACAGGAAAGTTGGGAAGCGGGCGTTCTAGAGTCGGGGCGG	GCCGTGTAATTCTAGGAGCTCTCTAACCAAAGGTTTTGCAGCCGCCAAAAAACAGGAAAGTTGGGAAGCGGGCGTTCTAGAGTCGGGGCGG
DB_AGTR1_rs380400	+	G	A	rs380400	GCCGTGTAATTCTAGGAGCTCAAAAGTATATATTCTACACATATATGTATATGTATATCTATATCTCTAAACCGTTCTAGAGTCGGGGCGG	GCCGTGTAATTCTAGGAGCTCAAAAGTATATATTCTACACATATATATATATGTATATCTATATCTCTAAACCGTTCTAGAGTCGGGGCGG
DB_MAPK9_rs6703	-	T	A	rs6703	GCCGTGTAATTCTAGGAGCTCAACCCGCATTTAATGCTGTGTAAGTAGCGATAACCACGTACGAGTCTGTCTCGTTCTAGAGTCGGGGCGG	GCCGTGTAATTCTAGGAGCTCAACCCGCATTTAATGCTGTGTAAGTTGCGATAACCACGTACGAGTCTGTCTCGTTCTAGAGTCGGGGCGG
DB_CEBPZOS_rs1137453	+	C	G	rs1137453	GCCGTGTAATTCTAGGAGCTCatgttggccaggatggtcttgatctcttgaccttgtgatctacctgccttgCGTTCTAGAGTCGGGGCGG	GCCGTGTAATTCTAGGAGCTCatgttggccaggatggtcttgatctGttgaccttgtgatctacctgccttgCGTTCTAGAGTCGGGGCGG
DB_PKD1L2_rs7196623	-	C	T	rs7196623	GCCGTGTAATTCTAGGAGCTCGTCTCACACCCCCTACTCCCCACAAGTGTTTCTTGGGATCATGTCCAAATACGTTCTAGAGTCGGGGCGG	GCCGTGTAATTCTAGGAGCTCGTCTCACACCCCCTACTCCCCACAAATGTTTCTTGGGATCATGTCCAAATACGTTCTAGAGTCGGGGCGG
DB_NAMPT_rs73720614	-	T	C	rs73720614	GCCGTGTAATTCTAGGAGCTCAATTATCTCCAATGAAAAGCATGACATGTGTTTCAATAGAAGAATCTTAAGCGTTCTAGAGTCGGGGCGG	GCCGTGTAATTCTAGGAGCTCAATTATCTCCAATGAAAAGCATGACGTGTGTTTCAATAGAAGAATCTTAAGCGTTCTAGAGTCGGGGCGG
DB_LTB4R_rs1046587	+	G	A	rs1046587	GCCGTGTAATTCTAGGAGCTCgagtggagtggaagaagagggagaggtggagCAAAGTGAGGGCCGAGTGAGCGTTCTAGAGTCGGGGCGG	GCCGTGTAATTCTAGGAGCTCgagtggagtggaagaagagggagagAtggagCAAAGTGAGGGCCGAGTGAGCGTTCTAGAGTCGGGGCGG
DB_SUSD1_rs2281789	-	G	C	rs2281789	GCCGTGTAATTCTAGGAGCTCTTCAGAATCCATTCTTTACAATATGCAGTGAGATGGGCTTAAGTTTGGGCTCGTTCTAGAGTCGGGGCGG	GCCGTGTAATTCTAGGAGCTCTTCAGAATCCATTCTTTACAATATGGAGTGAGATGGGCTTAAGTTTGGGCTCGTTCTAGAGTCGGGGCGG
DB_SSR1_rs3087986	-	C	T	rs3087986	GCCGTGTAATTCTAGGAGCTCGTTATCAGGACAGAGATATTTCCCAGTTACTCCTAATCAATGAAGAAAGTGCGTTCTAGAGTCGGGGCGG	GCCGTGTAATTCTAGGAGCTCGTTATCAGGACAGAGATATTTCCCAATTACTCCTAATCAATGAAGAAAGTGCGTTCTAGAGTCGGGGCGG
DB_FAS_rs9325604	+	A	G	rs9325604	GCCGTGTAATTCTAGGAGCTCCCAAACAGCACATGATTATTCGTCAAACAGTTTCGTATTCCAGATACTGGACGTTCTAGAGTCGGGGCGG	GCCGTGTAATTCTAGGAGCTCCCAAACAGCACATGATTATTCGTCAGACAGTTTCGTATTCCAGATACTGGACGTTCTAGAGTCGGGGCGG
DB_YARS2_rs145618550	-	G	A	rs145618550	GCCGTGTAATTCTAGGAGCTCGCTCACACCTGTAATCCCAGCACTTCGGGAGGCCAAGGTGGGCAAATCGCTCGTTCTAGAGTCGGGGCGG	GCCGTGTAATTCTAGGAGCTCGCTCACACCTGTAATCCCAGCACTTTGGGAGGCCAAGGTGGGCAAATCGCTCGTTCTAGAGTCGGGGCGG
DB_FAS_rs9658788	+	T	C	rs9658788	GCCGTGTAATTCTAGGAGCTCGTGGTGGGCATACTGGGTAGGAGAATCACCCAAAGGTCACCCATGAGCTGCCGTTCTAGAGTCGGGGCGG	GCCGTGTAATTCTAGGAGCTCGTGGTGGGCATACTGGGTAGGAGAACCACCCAAAGGTCACCCATGAGCTGCCGTTCTAGAGTCGGGGCGG
DB_SHOC2_rs1327552	+	A	G	rs1327552	GCCGTGTAATTCTAGGAGCTCTGCTTGTGTGTTTTTTTTTTTTTCCATTTAGTTGGGCGTTGTGTTTTACACCGTTCTAGAGTCGGGGCGG	GCCGTGTAATTCTAGGAGCTCTGCTTGTGTGTTTTTTTTTTTTTCCGTTTAGTTGGGCGTTGTGTTTTACACCGTTCTAGAGTCGGGGCGG
DB_CADM2_rs2324980	+	A	T	rs2324980	GCCGTGTAATTCTAGGAGCTCAGTGTTACCAAGGGGAACATTTCAAATGCCTTTTGTTTTTCTTTGGACATCCGTTCTAGAGTCGGGGCGG	GCCGTGTAATTCTAGGAGCTCAGTGTTACCAAGGGGAACATTTCAATTGCCTTTTGTTTTTCTTTGGACATCCGTTCTAGAGTCGGGGCGG
DB_GJA3_rs1886176	-	C	A	rs1886176	GCCGTGTAATTCTAGGAGCTCGGCTGTCTCTGGGGGTAACTGTTCTGTAGTGGTAAAGCAACAGGTATCCTGCGTTCTAGAGTCGGGGCGG	GCCGTGTAATTCTAGGAGCTCGGCTGTCTCTGGGGGTAACTGTTCTTTAGTGGTAAAGCAACAGGTATCCTGCGTTCTAGAGTCGGGGCGG
DB_GNB1L_rs2073768	-	G	A	rs2073768	GCCGTGTAATTCTAGGAGCTCTCTGGGGGCCAGCCAGAGCCCTGGCCGTCCGAGGCCTGCAGGAGACGTTGGCGTTCTAGAGTCGGGGCGG	GCCGTGTAATTCTAGGAGCTCTCTGGGGGCCAGCCAGAGCCCTGGCTGTCCGAGGCCTGCAGGAGACGTTGGCGTTCTAGAGTCGGGGCGG
DB_NBN_rs1063053	-	C	T	rs1063053	GCCGTGTAATTCTAGGAGCTCATAGTCACAGTTCAAAATTCTAAATGTACGTAAGGTAAAGACTAAAGTCACCGTTCTAGAGTCGGGGCGG	GCCGTGTAATTCTAGGAGCTCATAGTCACAGTTCAAAATTCTAAATATACGTAAGGTAAAGACTAAAGTCACCGTTCTAGAGTCGGGGCGG
DB_PDDC1_rs4963161	-	C	T	rs4963161	GCCGTGTAATTCTAGGAGCTCAGGATGCCCACTTAGCACTGGCCACGGGGCCTTGCTCTGTCCCGGGTCCACCGTTCTAGAGTCGGGGCGG	GCCGTGTAATTCTAGGAGCTCAGGATGCCCACTTAGCACTGGCCACAGGGCCTTGCTCTGTCCCGGGTCCACCGTTCTAGAGTCGGGGCGG
DB_NOX3_rs12665231	-	T	C	rs12665231	GCCGTGTAATTCTAGGAGCTCTGAATAATAATTAACTATTGTGAACAGTACACTATACCATACTTCCTTAGCCGTTCTAGAGTCGGGGCGG	GCCGTGTAATTCTAGGAGCTCTGAATAATAATTAACTATTGTGAACGGTACACTATACCATACTTCCTTAGCCGTTCTAGAGTCGGGGCGG
DB_FAS_rs9658786	+	C	T	rs9658786	GCCGTGTAATTCTAGGAGCTCGTGGTTTTTTTCCTCATGGCTTCACCTAGTGGCCCCAAGCATGACTTCTCCCGTTCTAGAGTCGGGGCGG	GCCGTGTAATTCTAGGAGCTCGTGGTTTTTTTCCTCATGGCTTCACTTAGTGGCCCCAAGCATGACTTCTCCCGTTCTAGAGTCGGGGCGG
DB_SSR1_rs11071	-	A	C	rs11071	GCCGTGTAATTCTAGGAGCTCAATATAAAGTGTTTGAGTTTTTAATTGGGCTGTTATGATCAGTAGTTGATTCGTTCTAGAGTCGGGGCGG	GCCGTGTAATTCTAGGAGCTCAATATAAAGTGTTTGAGTTTTTAATGGGGCTGTTATGATCAGTAGTTGATTCGTTCTAGAGTCGGGGCGG
DB_SNED1_rs16843245	+	C	T	rs16843245	GCCGTGTAATTCTAGGAGCTCGACTTCCTGCCGCCCTGGGACCTGTCACTGTTTGTCCATGTAAGCTACAGCCGTTCTAGAGTCGGGGCGG	GCCGTGTAATTCTAGGAGCTCGACTTCCTGCCGCCCTGGGACCTGTTACTGTTTGTCCATGTAAGCTACAGCCGTTCTAGAGTCGGGGCGG
DB_SNED1_rs3815292	+	A	G	rs3815292	GCCGTGTAATTCTAGGAGCTCTACTAGCAGATGCTAAGATCGAGTGATATCACTGGAAAAGTAGGTGAATCCCGTTCTAGAGTCGGGGCGG	GCCGTGTAATTCTAGGAGCTCTACTAGCAGATGCTAAGATCGAGTGGTATCACTGGAAAAGTAGGTGAATCCCGTTCTAGAGTCGGGGCGG
DB_FAM110A_rs2282051	+	C	G	rs2282051	GCCGTGTAATTCTAGGAGCTCCATTGTTGGGCAAGGACTGACTCTCCAAGGGTTTTGTTCTTGGCTTTGGACCGTTCTAGAGTCGGGGCGG	GCCGTGTAATTCTAGGAGCTCCATTGTTGGGCAAGGACTGACTCTCGAAGGGTTTTGTTCTTGGCTTTGGACCGTTCTAGAGTCGGGGCGG
DB_SNX22_rs895885	+	C	G	rs895885	GCCGTGTAATTCTAGGAGCTCAGGAAGTCAgccaggcgcggtggctcatgcctgtaatcccagcactttgggCGTTCTAGAGTCGGGGCGG	GCCGTGTAATTCTAGGAGCTCAGGAAGTCAgccaggcgcggtggctGatgcctgtaatcccagcactttgggCGTTCTAGAGTCGGGGCGG
DB_SLC30A8_rs2466295	+	C	T	rs2466295	GCCGTGTAATTCTAGGAGCTCGAAATTCATGTCATGGTGCAATGCACATTTTATCTATTTATTTAGTTCCATCGTTCTAGAGTCGGGGCGG	GCCGTGTAATTCTAGGAGCTCGAAATTCATGTCATGGTGCAATGCATATTTTATCTATTTATTTAGTTCCATCGTTCTAGAGTCGGGGCGG
DB_ZNF765_rs7246019	+	T	C	rs7246019	GCCGTGTAATTCTAGGAGCTCACTGAAGAGAATCTTACAAGTGTAATGAGTGTGGCAAGACCTTGAGTCATACGTTCTAGAGTCGGGGCGG	GCCGTGTAATTCTAGGAGCTCACTGAAGAGAATCTTACAAGTGTAACGAGTGTGGCAAGACCTTGAGTCATACGTTCTAGAGTCGGGGCGG
DB_ZNF99_rs1834950	-	G	C	rs1834950	GCCGTGTAATTCTAGGAGCTCGCCCAGGCTCTGGAGTGCAGTGGCACAATCTCGGCTCACTGCAACCTCCGCCGTTCTAGAGTCGGGGCGG	GCCGTGTAATTCTAGGAGCTCGCCCAGGCTCTGGAGTGCAGTGGCAGAATCTCGGCTCACTGCAACCTCCGCCGTTCTAGAGTCGGGGCGG
DB_TMEM143_rs1062919	-	G	A	rs1062919	GCCGTGTAATTCTAGGAGCTCTTCTTAGTCCCACCCTCACCATAAACATCCAAGTGTGGTTTGGCTGAGGAGCGTTCTAGAGTCGGGGCGG	GCCGTGTAATTCTAGGAGCTCTTCTTAGTCCCACCCTCACCATAAATATCCAAGTGTGGTTTGGCTGAGGAGCGTTCTAGAGTCGGGGCGG
DB_TMEM143_rs1062918	-	G	A	rs1062918	GCCGTGTAATTCTAGGAGCTCAAGCGATTTAGCTCTGCTTCTGTTCCATTTCTTAGTCCCACCCTCACCATACGTTCTAGAGTCGGGGCGG	GCCGTGTAATTCTAGGAGCTCAAGCGATTTAGCTCTGCTTCTGTTCTATTTCTTAGTCCCACCCTCACCATACGTTCTAGAGTCGGGGCGG
DB_HSH2D_rs7254531	+	T	C	rs7254531	GCCGTGTAATTCTAGGAGCTCtatacatcagccccagtgccagaccttctattcattattttacgcctcagaCGTTCTAGAGTCGGGGCGG	GCCGTGTAATTCTAGGAGCTCtatacatcagccccagtgccagaccCtctattcattattttacgcctcagaCGTTCTAGAGTCGGGGCGG
DB_HSH2D_rs7250494	+	C	T	rs7250494	GCCGTGTAATTCTAGGAGCTCCCAGGGGCTGCCACACTCCTGAATGCCTTAACATTTCTTCCATGGCCCCACCGTTCTAGAGTCGGGGCGG	GCCGTGTAATTCTAGGAGCTCCCAGGGGCTGCCACACTCCTGAATGTCTTAACATTTCTTCCATGGCCCCACCGTTCTAGAGTCGGGGCGG
DB_HSH2D_rs7254242	+	T	C	rs7254242	GCCGTGTAATTCTAGGAGCTCAGGGGCTGCCACACTCCTGAATGCCTTAACATTTCTTCCATGGCCCCACACCGTTCTAGAGTCGGGGCGG	GCCGTGTAATTCTAGGAGCTCAGGGGCTGCCACACTCCTGAATGCCCTAACATTTCTTCCATGGCCCCACACCGTTCTAGAGTCGGGGCGG
DB_CD2BP2_rs11862806	-	A	G	rs11862806	GCCGTGTAATTCTAGGAGCTCCCCTGAGTACTCCCATGAAGATCCTTCTTGGAGGTGCCTGTCAGGTATCCTCGTTCTAGAGTCGGGGCGG	GCCGTGTAATTCTAGGAGCTCCCCTGAGTACTCCCATGAAGATCCTCCTTGGAGGTGCCTGTCAGGTATCCTCGTTCTAGAGTCGGGGCGG
DB_CRISP1_rs780556	-	C	T	rs780556	GCCGTGTAATTCTAGGAGCTCCTTATGTGGTTCAACTCCCACCCCCGCCTTCCCCATATTTTCAACCACTCTCGTTCTAGAGTCGGGGCGG	GCCGTGTAATTCTAGGAGCTCCTTATGTGGTTCAACTCCCACCCCCACCTTCCCCATATTTTCAACCACTCTCGTTCTAGAGTCGGGGCGG
DB_NEFM_rs12515	+	C	T	rs12515	GCCGTGTAATTCTAGGAGCTCTACCAACTGAGCCAAAAACAATAAACGAAACACAGAACTCAGCCTTAAGAACGTTCTAGAGTCGGGGCGG	GCCGTGTAATTCTAGGAGCTCTACCAACTGAGCCAAAAACAATAAATGAAACACAGAACTCAGCCTTAAGAACGTTCTAGAGTCGGGGCGG
DB_RPL15_rs1133926	+	A	G	rs1133926	GCCGTGTAATTCTAGGAGCTCGAATCCCTTCAGTCACATTAGGGGGAAAGTAGTTGGCTATAAGTACGTCATCGTTCTAGAGTCGGGGCGG	GCCGTGTAATTCTAGGAGCTCGAATCCCTTCAGTCACATTAGGGGGGAAGTAGTTGGCTATAAGTACGTCATCGTTCTAGAGTCGGGGCGG
DB_MEOX1_rs11422	-	C	T	rs11422	GCCGTGTAATTCTAGGAGCTCGGACTGATGGCCAAAGAGCATGGGGGACTGAAGCCCTGGCTGCCTCAGCGCCGTTCTAGAGTCGGGGCGG	GCCGTGTAATTCTAGGAGCTCGGACTGATGGCCAAAGAGCATGGGGAACTGAAGCCCTGGCTGCCTCAGCGCCGTTCTAGAGTCGGGGCGG
DB_GOLGA8J_rs199855774	+	A	C	rs199855774	GCCGTGTAATTCTAGGAGCTCAGTACTGACATTTAGAGTTGTTTAAAGGCCAAGAACTGGAAACAGCCTTTCCGTTCTAGAGTCGGGGCGG	GCCGTGTAATTCTAGGAGCTCAGTACTGACATTTAGAGTTGTTTAACGGCCAAGAACTGGAAACAGCCTTTCCGTTCTAGAGTCGGGGCGG
DB_FKBP14_rs78534966	-	T	C	rs78534966	GCCGTGTAATTCTAGGAGCTCGGGCACTTACTAACGGAGCTTACAGAACTGGAAGTTGCTCTGGATGAGTCACGTTCTAGAGTCGGGGCGG	GCCGTGTAATTCTAGGAGCTCGGGCACTTACTAACGGAGCTTACAGGACTGGAAGTTGCTCTGGATGAGTCACGTTCTAGAGTCGGGGCGG
DB_FRMD4A_rs9736	-	G	A	rs9736	GCCGTGTAATTCTAGGAGCTCTCCCTTACTGGCCCACTTCTCTCTCCGTAGAGAGCCTGAAAAACTGCCCCACGTTCTAGAGTCGGGGCGG	GCCGTGTAATTCTAGGAGCTCTCCCTTACTGGCCCACTTCTCTCTCTGTAGAGAGCCTGAAAAACTGCCCCACGTTCTAGAGTCGGGGCGG
DB_ADD2_rs3732246	-	G	T	rs3732246	GCCGTGTAATTCTAGGAGCTCAGACAATCCATTCTCTTGAAAGCACCGTGTCTTGAAAGAATATTTTTCCTTCGTTCTAGAGTCGGGGCGG	GCCGTGTAATTCTAGGAGCTCAGACAATCCATTCTCTTGAAAGCACAGTGTCTTGAAAGAATATTTTTCCTTCGTTCTAGAGTCGGGGCGG
DB_HSH2D_rs7251209	+	A	G	rs7251209	GCCGTGTAATTCTAGGAGCTCACGCTGATGGTTTGgggcaccagctatacatcagccccagtgccagaccttCGTTCTAGAGTCGGGGCGG	GCCGTGTAATTCTAGGAGCTCACGCTGATGGTTTGgggcaccagctGtacatcagccccagtgccagaccttCGTTCTAGAGTCGGGGCGG
DB_HDGFL1_rs3734215	+	T	C	rs3734215	GCCGTGTAATTCTAGGAGCTCGGTTGGGGACCGTGAGAAATATCTGTCCCATTTAGATCTCTGGGGCCACTGCGTTCTAGAGTCGGGGCGG	GCCGTGTAATTCTAGGAGCTCGGTTGGGGACCGTGAGAAATATCTGCCCCATTTAGATCTCTGGGGCCACTGCGTTCTAGAGTCGGGGCGG
DB_PYGO1_rs16976371	-	T	C	rs16976371	GCCGTGTAATTCTAGGAGCTCTGTGTGGTGATCTACGAAAGAGATAAATAATTACTGTTATTTAAACCCAAGCGTTCTAGAGTCGGGGCGG	GCCGTGTAATTCTAGGAGCTCTGTGTGGTGATCTACGAAAGAGATAGATAATTACTGTTATTTAAACCCAAGCGTTCTAGAGTCGGGGCGG
DB_CCNG2_rs4150107	+	T	A	rs4150107	GCCGTGTAATTCTAGGAGCTCTTTGTATGATTTCGTTTACACTGTTTATATCTCTCTGTCCCCCCTTTTTCTCGTTCTAGAGTCGGGGCGG	GCCGTGTAATTCTAGGAGCTCTTTGTATGATTTCGTTTACACTGTTAATATCTCTCTGTCCCCCCTTTTTCTCGTTCTAGAGTCGGGGCGG
DB_CCNG2_rs74974719	+	T	A	rs74974719	GCCGTGTAATTCTAGGAGCTCTGTTTATATCTCTCTGTCCCCCCTTTTTCTGCCATTGGCATGGTTTAGACCCGTTCTAGAGTCGGGGCGG	GCCGTGTAATTCTAGGAGCTCTGTTTATATCTCTCTGTCCCCCCTTATTCTGCCATTGGCATGGTTTAGACCCGTTCTAGAGTCGGGGCGG
DB_HAS3_rs76394256	+	G	A	rs76394256	GCCGTGTAATTCTAGGAGCTCGAAACCAAACTAGGAGATGAAACTGGTTCCTACATCCTAAGGTTCTTGCTTCGTTCTAGAGTCGGGGCGG	GCCGTGTAATTCTAGGAGCTCGAAACCAAACTAGGAGATGAAACTGATTCCTACATCCTAAGGTTCTTGCTTCGTTCTAGAGTCGGGGCGG
DB_CHTF8_rs118172292	-	G	A	rs118172292	GCCGTGTAATTCTAGGAGCTCTGAGATCAGGCTTTTTAGGGACAAACCCTGCCCCCAGGTCAGGTGTGTTTCCGTTCTAGAGTCGGGGCGG	GCCGTGTAATTCTAGGAGCTCTGAGATCAGGCTTTTTAGGGACAAATCCTGCCCCCAGGTCAGGTGTGTTTCCGTTCTAGAGTCGGGGCGG
DB_ARL4A_rs73678526	+	T	G	rs73678526	GCCGTGTAATTCTAGGAGCTCTTAATGTTATCTAAGTTTTTCATATTTCATGGACAACAAAAGAGAAAATGGCGTTCTAGAGTCGGGGCGG	GCCGTGTAATTCTAGGAGCTCTTAATGTTATCTAAGTTTTTCATATGTCATGGACAACAAAAGAGAAAATGGCGTTCTAGAGTCGGGGCGG
DB_KALRN_rs332513	+	T	A	rs332513	GCCGTGTAATTCTAGGAGCTCCAAATTCACTGGCAGCTCAGAATTATTCTGGAAAGAAAGCCTGCCAGGAAACGTTCTAGAGTCGGGGCGG	GCCGTGTAATTCTAGGAGCTCCAAATTCACTGGCAGCTCAGAATTAATCTGGAAAGAAAGCCTGCCAGGAAACGTTCTAGAGTCGGGGCGG
DB_ZNF765_rs2068630	+	C	T	rs2068630	GCCGTGTAATTCTAGGAGCTCAGAAACCTCACAAGTGTGATGATTGCGGCAAAGCCTTTAATTCACATTCACCGTTCTAGAGTCGGGGCGG	GCCGTGTAATTCTAGGAGCTCAGAAACCTCACAAGTGTGATGATTGTGGCAAAGCCTTTAATTCACATTCACCGTTCTAGAGTCGGGGCGG
DB_TMEM150C_rs75341676	-	C	T	rs75341676	GCCGTGTAATTCTAGGAGCTCGCTTGTGCATGATCACTTCTTATCCGTCCCCTTCCCAGCACTCCCTCCTCTCGTTCTAGAGTCGGGGCGG	GCCGTGTAATTCTAGGAGCTCGCTTGTGCATGATCACTTCTTATCCATCCCCTTCCCAGCACTCCCTCCTCTCGTTCTAGAGTCGGGGCGG
DB_KCMF1_rs2276608	+	T	C	rs2276608	GCCGTGTAATTCTAGGAGCTCCTAGGATATAAGTTTATAAATGTTCTACAGTGCTTGTCTTTACTTCCTGTTCGTTCTAGAGTCGGGGCGG	GCCGTGTAATTCTAGGAGCTCCTAGGATATAAGTTTATAAATGTTCCACAGTGCTTGTCTTTACTTCCTGTTCGTTCTAGAGTCGGGGCGG
DB_YAE1D1_rs6968742	+	G	C	rs6968742	GCCGTGTAATTCTAGGAGCTCATGGACCAGCCCACCTTGGCCCTCCGGCAAGCTAGAACAATATGTACACGTCGTTCTAGAGTCGGGGCGG	GCCGTGTAATTCTAGGAGCTCATGGACCAGCCCACCTTGGCCCTCCCGCAAGCTAGAACAATATGTACACGTCGTTCTAGAGTCGGGGCGG
DB_TMEM80_rs7107522	+	A	G	rs7107522	GCCGTGTAATTCTAGGAGCTCGCTACGGACACCCGGGATACCCCACACTGGGGCCCTCCTCCTGGGCCTGACCGTTCTAGAGTCGGGGCGG	GCCGTGTAATTCTAGGAGCTCGCTACGGACACCCGGGATACCCCACGCTGGGGCCCTCCTCCTGGGCCTGACCGTTCTAGAGTCGGGGCGG
DB_GPATCH2_rs2911708	-	T	C	rs2911708	GCCGTGTAATTCTAGGAGCTCCCCAGAACTCAGATTTCTGGCAATGACCCAACCCATTTAGAAGGTGAACAACGTTCTAGAGTCGGGGCGG	GCCGTGTAATTCTAGGAGCTCCCCAGAACTCAGATTTCTGGCAATGGCCCAACCCATTTAGAAGGTGAACAACGTTCTAGAGTCGGGGCGG
DB_ZNF611_rs7256156	-	A	C	rs7256156	GCCGTGTAATTCTAGGAGCTCGAGGCAGGAGAATGGCATGAACCTGTGAGGCGGAGCTTGCAGGGAGTCGAGCGTTCTAGAGTCGGGGCGG	GCCGTGTAATTCTAGGAGCTCGAGGCAGGAGAATGGCATGAACCTGGGAGGCGGAGCTTGCAGGGAGTCGAGCGTTCTAGAGTCGGGGCGG
DB_PYGO1_rs73413219	-	T	C	rs73413219	GCCGTGTAATTCTAGGAGCTCGTTCAGTAGTGTACTTGAAGATCTCATTTTACTTGGATTTTTTATTATACACGTTCTAGAGTCGGGGCGG	GCCGTGTAATTCTAGGAGCTCGTTCAGTAGTGTACTTGAAGATCTCGTTTTACTTGGATTTTTTATTATACACGTTCTAGAGTCGGGGCGG
DB_ADD2_rs35480486	-	C	T	rs35480486	GCCGTGTAATTCTAGGAGCTCTGTACCTGCCTCACTCCTGTCCAGTGGTCAGGTTTCCCCTGACCTTCCCTCCGTTCTAGAGTCGGGGCGG	GCCGTGTAATTCTAGGAGCTCTGTACCTGCCTCACTCCTGTCCAGTAGTCAGGTTTCCCCTGACCTTCCCTCCGTTCTAGAGTCGGGGCGG
DB_GPATCH2_rs166449	-	T	C	rs166449	GCCGTGTAATTCTAGGAGCTCCCAGACAAACGTGAGCACACCCACCAGTTTCTAAAATGGAATAGACAGGAACGTTCTAGAGTCGGGGCGG	GCCGTGTAATTCTAGGAGCTCCCAGACAAACGTGAGCACACCCACCGGTTTCTAAAATGGAATAGACAGGAACGTTCTAGAGTCGGGGCGG
DB_SLC47A1_rs10735	+	A	G	rs10735	GCCGTGTAATTCTAGGAGCTCaccagttgtagcttgccagctcccaacacccttcctggtgccaataaacttCGTTCTAGAGTCGGGGCGG	GCCGTGTAATTCTAGGAGCTCaccagttgtagcttgccagctcccaGcacccttcctggtgccaataaacttCGTTCTAGAGTCGGGGCGG
DB_GRM4_rs2229901	-	T	C	rs2229901	GCCGTGTAATTCTAGGAGCTCGCTGAGGATAGCAGAGCCCCCAGCCATCACTGCTGGCAGCCTGGGCAAACCCGTTCTAGAGTCGGGGCGG	GCCGTGTAATTCTAGGAGCTCGCTGAGGATAGCAGAGCCCCCAGCCGTCACTGCTGGCAGCCTGGGCAAACCCGTTCTAGAGTCGGGGCGG
DB_CAPRIN1_rs16925167	+	A	G	rs16925167	GCCGTGTAATTCTAGGAGCTCGTCAGCTTCCTAAGTGTTTTAGGACATTTGTTCATTATATTTTCCGTCATACGTTCTAGAGTCGGGGCGG	GCCGTGTAATTCTAGGAGCTCGTCAGCTTCCTAAGTGTTTTAGGACGTTTGTTCATTATATTTTCCGTCATACGTTCTAGAGTCGGGGCGG
DB_CBL_rs1918	+	T	C	rs1918	GCCGTGTAATTCTAGGAGCTCGATTTGCTGTGGTTACCCAGTGTCTTCTCTACATGGCATAAAGCGGCAAAGCGTTCTAGAGTCGGGGCGG	GCCGTGTAATTCTAGGAGCTCGATTTGCTGTGGTTACCCAGTGTCTCCTCTACATGGCATAAAGCGGCAAAGCGTTCTAGAGTCGGGGCGG
DB_TOMM70_rs1561743	-	C	G	rs1561743	GCCGTGTAATTCTAGGAGCTCTGCAGTCTTGCAGCTTTTATTCCCTGTGCAACAAAAGATTAGAACATGTTACGTTCTAGAGTCGGGGCGG	GCCGTGTAATTCTAGGAGCTCTGCAGTCTTGCAGCTTTTATTCCCTCTGCAACAAAAGATTAGAACATGTTACGTTCTAGAGTCGGGGCGG
DB_C8orf86_rs34503346	-	T	C	rs34503346	GCCGTGTAATTCTAGGAGCTCCCGGCTGGGCATGGAGGAAGTCCCAAGATGCTGCTGGGCATGAACAGACCTCGTTCTAGAGTCGGGGCGG	GCCGTGTAATTCTAGGAGCTCCCGGCTGGGCATGGAGGAAGTCCCAGGATGCTGCTGGGCATGAACAGACCTCGTTCTAGAGTCGGGGCGG
DB_RASL10B_rs226418	+	G	C	rs226418	GCCGTGTAATTCTAGGAGCTCTTCCCACTCTGTCCACCAAGTggggggtagcacagcctcacagcaaccgccCGTTCTAGAGTCGGGGCGG	GCCGTGTAATTCTAGGAGCTCTTCCCACTCTGTCCACCAAGTggggCgtagcacagcctcacagcaaccgccCGTTCTAGAGTCGGGGCGG
DB_NLRP5_rs72629150	+	T	A	rs72629150	GCCGTGTAATTCTAGGAGCTCGATTTGAAGGCTAGAGACCTTCAAGTCATAGGACTCAGTATCTGTGAAATGCGTTCTAGAGTCGGGGCGG	GCCGTGTAATTCTAGGAGCTCGATTTGAAGGCTAGAGACCTTCAAGACATAGGACTCAGTATCTGTGAAATGCGTTCTAGAGTCGGGGCGG
DB_CCDC85A_rs11902680	+	C	A	rs11902680	GCCGTGTAATTCTAGGAGCTCCAATCTCAAACAAGGTAGCTTTGAACATCTCAAACAGAGTAGCTTTGAAAACGTTCTAGAGTCGGGGCGG	GCCGTGTAATTCTAGGAGCTCCAATCTCAAACAAGGTAGCTTTGAAAATCTCAAACAGAGTAGCTTTGAAAACGTTCTAGAGTCGGGGCGG
DB_RGS19_rs75215933	-	T	C	rs75215933	GCCGTGTAATTCTAGGAGCTCGCTGGGGCCTCCTCCCCAGGCAGCCAATGGGCCCCAGACAAGCCTTTGGTGCGTTCTAGAGTCGGGGCGG	GCCGTGTAATTCTAGGAGCTCGCTGGGGCCTCCTCCCCAGGCAGCCGATGGGCCCCAGACAAGCCTTTGGTGCGTTCTAGAGTCGGGGCGG
DB_SSR1_rs8955	-	G	A	rs8955	GCCGTGTAATTCTAGGAGCTCGAATACCTGGTACTAACGTAGGCAGCTGCAAAACCACACTGAGTTACAGCTCGTTCTAGAGTCGGGGCGG	GCCGTGTAATTCTAGGAGCTCGAATACCTGGTACTAACGTAGGCAGTTGCAAAACCACACTGAGTTACAGCTCGTTCTAGAGTCGGGGCGG
DB_RNF144B_rs9396868	+	G	A	rs9396868	GCCGTGTAATTCTAGGAGCTCAAAGACTGTGTTATCAGAGGAAGAGGTCCCAAATTTGGAGTAAAGATGGGACGTTCTAGAGTCGGGGCGG	GCCGTGTAATTCTAGGAGCTCAAAGACTGTGTTATCAGAGGAAGAGATCCCAAATTTGGAGTAAAGATGGGACGTTCTAGAGTCGGGGCGG
DB_GREB1_rs4669752	+	G	C	rs4669752	GCCGTGTAATTCTAGGAGCTCaagcttcttgcttagcatcatgtaggtaaagaatggtggaaagatatttgaCGTTCTAGAGTCGGGGCGG	GCCGTGTAATTCTAGGAGCTCaagcttcttgcttagcatcatgtagCtaaagaatggtggaaagatatttgaCGTTCTAGAGTCGGGGCGG
DB_ADAMTS2_rs3797615	-	G	A	rs3797615	GCCGTGTAATTCTAGGAGCTCCCATATATCAAGAGTCCTCTAGAGCCGGATGGTCCTCAAAAGTCTGTCCAACGTTCTAGAGTCGGGGCGG	GCCGTGTAATTCTAGGAGCTCCCATATATCAAGAGTCCTCTAGAGCTGGATGGTCCTCAAAAGTCTGTCCAACGTTCTAGAGTCGGGGCGG
DB_BAG5_rs35498576	-	T	C	rs35498576	GCCGTGTAATTCTAGGAGCTCTTTTTTGCGTTTTTAATCAGAAAACAAAATAGAGGCAGCTTTTGTAGATTTCGTTCTAGAGTCGGGGCGG	GCCGTGTAATTCTAGGAGCTCTTTTTTGCGTTTTTAATCAGAAAACGAAATAGAGGCAGCTTTTGTAGATTTCGTTCTAGAGTCGGGGCGG
DB_YAE1D1_rs10486798	+	A	G	rs10486798	GCCGTGTAATTCTAGGAGCTCGTTCACCAGGCACAAAATAGGAATCATAAATTAGGATGCAggctgggtatgCGTTCTAGAGTCGGGGCGG	GCCGTGTAATTCTAGGAGCTCGTTCACCAGGCACAAAATAGGAATCGTAAATTAGGATGCAggctgggtatgCGTTCTAGAGTCGGGGCGG
DB_SMYD1_rs2970889	+	C	T	rs2970889	GCCGTGTAATTCTAGGAGCTCGTGCTCCTCCTTCCCTCTCAGACCACTGGAATGCAAGTCCTTCTTCCCTTTCGTTCTAGAGTCGGGGCGG	GCCGTGTAATTCTAGGAGCTCGTGCTCCTCCTTCCCTCTCAGACCATTGGAATGCAAGTCCTTCTTCCCTTTCGTTCTAGAGTCGGGGCGG
DB_CEP19_rs7616240	-	T	C	rs7616240	GCCGTGTAATTCTAGGAGCTCGGGAAGTAGTAAAGGGACAAGAAACAATTTTTTTTTTGAGGAACCATAAGCCGTTCTAGAGTCGGGGCGG	GCCGTGTAATTCTAGGAGCTCGGGAAGTAGTAAAGGGACAAGAAACGATTTTTTTTTTGAGGAACCATAAGCCGTTCTAGAGTCGGGGCGG
DB_RASL10B_rs226417	+	G	A	rs226417	GCCGTGTAATTCTAGGAGCTCCACCAACTCTGAGGCACCTGGGGTGGGGGGGCGGAGCCCAGGCCTCTGGCTCGTTCTAGAGTCGGGGCGG	GCCGTGTAATTCTAGGAGCTCCACCAACTCTGAGGCACCTGGGGTGAGGGGGCGGAGCCCAGGCCTCTGGCTCGTTCTAGAGTCGGGGCGG
DB_FAM163A_rs61258070	+	C	T	rs61258070	GCCGTGTAATTCTAGGAGCTCGAAATCCTTTCTCTGACTTAGGAACCAGCGCCCCCTGCTGGAGAAGTTTTTCGTTCTAGAGTCGGGGCGG	GCCGTGTAATTCTAGGAGCTCGAAATCCTTTCTCTGACTTAGGAACTAGCGCCCCCTGCTGGAGAAGTTTTTCGTTCTAGAGTCGGGGCGG
DB_ZNF611_rs7257459	-	T	C	rs7257459	GCCGTGTAATTCTAGGAGCTCAGGCCAGGCACGGAGGCTCATGCCTATAATCCCAGCACTTTGGGAGGCCGACGTTCTAGAGTCGGGGCGG	GCCGTGTAATTCTAGGAGCTCAGGCCAGGCACGGAGGCTCATGCCTGTAATCCCAGCACTTTGGGAGGCCGACGTTCTAGAGTCGGGGCGG
DB_GATA5_rs6089386	-	T	C	rs6089386	GCCGTGTAATTCTAGGAGCTCTGTATGTCAGGAGGCCACAGGGAGCAGAGGAGCGGGGCAGGCAGCCACAGGCGTTCTAGAGTCGGGGCGG	GCCGTGTAATTCTAGGAGCTCTGTATGTCAGGAGGCCACAGGGAGCGGAGGAGCGGGGCAGGCAGCCACAGGCGTTCTAGAGTCGGGGCGG
DB_RNF122_rs28666638	-	T	C	rs28666638	GCCGTGTAATTCTAGGAGCTCGTGGGTGAGGGTGGGAGAAAGTTACATATTTAAAGAAAAATAAATTTAATACGTTCTAGAGTCGGGGCGG	GCCGTGTAATTCTAGGAGCTCGTGGGTGAGGGTGGGAGAAAGTTACGTATTTAAAGAAAAATAAATTTAATACGTTCTAGAGTCGGGGCGG
DB_EFCAB1_rs112114797	-	A	C	rs112114797	GCCGTGTAATTCTAGGAGCTCTGTTGGGGAGACAAGAGCTGGGATCTCCTAGTGTATCATCTTGTTGATATTCGTTCTAGAGTCGGGGCGG	GCCGTGTAATTCTAGGAGCTCTGTTGGGGAGACAAGAGCTGGGATCGCCTAGTGTATCATCTTGTTGATATTCGTTCTAGAGTCGGGGCGG
DB_NFIB_rs484555	-	A	G	rs484555	GCCGTGTAATTCTAGGAGCTCAAAAGTAAATCCTGTTTTCATTTTATCTCCCCTTTTAAAACTGAGAACCAGCGTTCTAGAGTCGGGGCGG	GCCGTGTAATTCTAGGAGCTCAAAAGTAAATCCTGTTTTCATTTTACCTCCCCTTTTAAAACTGAGAACCAGCGTTCTAGAGTCGGGGCGG
DB_TRIM39_rs2240058	+	T	C	rs2240058	GCCGTGTAATTCTAGGAGCTCTACCTCTGAATTCATGAGAGATGAATGACAGATGCTCTCATGGGTCTAGATCGTTCTAGAGTCGGGGCGG	GCCGTGTAATTCTAGGAGCTCTACCTCTGAATTCATGAGAGATGAACGACAGATGCTCTCATGGGTCTAGATCGTTCTAGAGTCGGGGCGG
DB_CCDC170_rs6932260	+	T	C	rs6932260	GCCGTGTAATTCTAGGAGCTCATTGGGAAATGGGAGTGGGAGATAATATTGGGAGGTATCTATTTTAAgtcaCGTTCTAGAGTCGGGGCGG	GCCGTGTAATTCTAGGAGCTCATTGGGAAATGGGAGTGGGAGATAACATTGGGAGGTATCTATTTTAAgtcaCGTTCTAGAGTCGGGGCGG
DB_GALNT2_rs3213494	+	G	T	rs3213494	GCCGTGTAATTCTAGGAGCTCTTCCGGGAGAAGGGGCCAGAGCCCGGTGGGGCCAGTTTCTCACAGAGGGAGCGTTCTAGAGTCGGGGCGG	GCCGTGTAATTCTAGGAGCTCTTCCGGGAGAAGGGGCCAGAGCCCGTTGGGGCCAGTTTCTCACAGAGGGAGCGTTCTAGAGTCGGGGCGG
DB_SMC4_rs3773371	+	T	C	rs3773371	GCCGTGTAATTCTAGGAGCTCTTTGTAAACCAGTCATTCTGAATTATAGTGATGAGAATTTAAATATATGCTCGTTCTAGAGTCGGGGCGG	GCCGTGTAATTCTAGGAGCTCTTTGTAAACCAGTCATTCTGAATTACAGTGATGAGAATTTAAATATATGCTCGTTCTAGAGTCGGGGCGG
DB_DTL_rs1387815	+	T	G	rs1387815	GCCGTGTAATTCTAGGAGCTCAGAGGAAGATGTTTTATGAAATCAATTTGGGGTTTGAATTCAGGTGCAGTCCGTTCTAGAGTCGGGGCGG	GCCGTGTAATTCTAGGAGCTCAGAGGAAGATGTTTTATGAAATCAAGTTGGGGTTTGAATTCAGGTGCAGTCCGTTCTAGAGTCGGGGCGG
DB_P4HA1_rs16930262	-	C	T	rs16930262	GCCGTGTAATTCTAGGAGCTCTTTATATTTAAAGAACTTTTTGGTTGGATAAAAACATAATTTGAGCATCCACGTTCTAGAGTCGGGGCGG	GCCGTGTAATTCTAGGAGCTCTTTATATTTAAAGAACTTTTTGGTTAGATAAAAACATAATTTGAGCATCCACGTTCTAGAGTCGGGGCGG
DB_DSCC1_rs1055133	-	C	G	rs1055133	GCCGTGTAATTCTAGGAGCTCAGTTGCTTTATAAAGTTGCTGGATAGAAGAAAAATAACTTGTACTTTTATTCGTTCTAGAGTCGGGGCGG	GCCGTGTAATTCTAGGAGCTCAGTTGCTTTATAAAGTTGCTGGATACAAGAAAAATAACTTGTACTTTTATTCGTTCTAGAGTCGGGGCGG
DB_ZNF555_rs6510709	+	A	G	rs6510709	GCCGTGTAATTCTAGGAGCTCAGGGCTCAGGGAGGCTCccaccaccaccaccaccagcaccaccacTCCATCCGTTCTAGAGTCGGGGCGG	GCCGTGTAATTCTAGGAGCTCAGGGCTCAGGGAGGCTCccaccaccGccaccaccagcaccaccacTCCATCCGTTCTAGAGTCGGGGCGG
DB_MAGI1_rs58844841	-	T	C	rs58844841	GCCGTGTAATTCTAGGAGCTCAAATTGATTCATGGGGATATATTTTAATGTAAACTAAATCAGGTATGTAAACGTTCTAGAGTCGGGGCGG	GCCGTGTAATTCTAGGAGCTCAAATTGATTCATGGGGATATATTTTGATGTAAACTAAATCAGGTATGTAAACGTTCTAGAGTCGGGGCGG
DB_RNF122_rs3735948	-	C	G	rs3735948	GCCGTGTAATTCTAGGAGCTCGGGACCTATGGAAACAAAGGCTGGCGGGCGCCAGCTGACTCCAGAGTAAGACGTTCTAGAGTCGGGGCGG	GCCGTGTAATTCTAGGAGCTCGGGACCTATGGAAACAAAGGCTGGCCGGCGCCAGCTGACTCCAGAGTAAGACGTTCTAGAGTCGGGGCGG
DB_SIAH2_rs8403	-	G	T	rs8403	GCCGTGTAATTCTAGGAGCTCAGTAGAGTTGGAAAAGCTTTATAACCGGTGTGTCATATGCTTGCTATTTAACGTTCTAGAGTCGGGGCGG	GCCGTGTAATTCTAGGAGCTCAGTAGAGTTGGAAAAGCTTTATAACAGGTGTGTCATATGCTTGCTATTTAACGTTCTAGAGTCGGGGCGG
DB_CCDC170_rs6906130	+	C	T	rs6906130	GCCGTGTAATTCTAGGAGCTCCGTGAGTTAATGTCCGggctggtcacagtggttcatgcctgtaatcccagcCGTTCTAGAGTCGGGGCGG	GCCGTGTAATTCTAGGAGCTCCGTGAGTTAATGTCCGggctggtcaTagtggttcatgcctgtaatcccagcCGTTCTAGAGTCGGGGCGG
DB_PGPEP1_rs12610811	+	C	G	rs12610811	GCCGTGTAATTCTAGGAGCTCctgatcgcttgaggccaggagtttgcgaccagcctggccaacatagcaaaaCGTTCTAGAGTCGGGGCGG	GCCGTGTAATTCTAGGAGCTCctgatcgcttgaggccaggagtttgGgaccagcctggccaacatagcaaaaCGTTCTAGAGTCGGGGCGG
DB_GAREM1_rs638664	-	T	C	rs638664	GCCGTGTAATTCTAGGAGCTCGGAGGCAGAATTCAGACACTCACAGATCAATCTTGCAAGTTTTCTCTTCTTCGTTCTAGAGTCGGGGCGG	GCCGTGTAATTCTAGGAGCTCGGAGGCAGAATTCAGACACTCACAGGTCAATCTTGCAAGTTTTCTCTTCTTCGTTCTAGAGTCGGGGCGG
DB_RAB24_rs1128287	-	G	T	rs1128287	GCCGTGTAATTCTAGGAGCTCCTGTAAATAAAATCAGTGCACTGTGCATCACACCCAGCCCCTTTCCCTGCTCGTTCTAGAGTCGGGGCGG	GCCGTGTAATTCTAGGAGCTCCTGTAAATAAAATCAGTGCACTGTGAATCACACCCAGCCCCTTTCCCTGCTCGTTCTAGAGTCGGGGCGG
DB_CCDC170_rs6932603	+	T	C	rs6932603	GCCGTGTAATTCTAGGAGCTCaaaagccatacctcttctcctgcTATGCAGAATCTGTTTCTCCTGAATCTCCGTTCTAGAGTCGGGGCGG	GCCGTGTAATTCTAGGAGCTCaaaagccatacctcttctcctgcTACGCAGAATCTGTTTCTCCTGAATCTCCGTTCTAGAGTCGGGGCGG
DB_SSR1_rs1131013	-	C	T	rs1131013	GCCGTGTAATTCTAGGAGCTCCTCTCTGCACCAGCCTTTCCAGAGCGTGCCAGTTCTCATGGCTTCATCTGTCGTTCTAGAGTCGGGGCGG	GCCGTGTAATTCTAGGAGCTCCTCTCTGCACCAGCCTTTCCAGAGCATGCCAGTTCTCATGGCTTCATCTGTCGTTCTAGAGTCGGGGCGG
DB_SMYD1_rs2919865	+	A	T	rs2919865	GCCGTGTAATTCTAGGAGCTCCTGACACTTAGGTCTTGTTTGAAGAATTTCCTTTCTGGAAGGTTTTACAAGCGTTCTAGAGTCGGGGCGG	GCCGTGTAATTCTAGGAGCTCCTGACACTTAGGTCTTGTTTGAAGATTTTCCTTTCTGGAAGGTTTTACAAGCGTTCTAGAGTCGGGGCGG
DB_FLCN_rs7224213	-	A	G	rs7224213	GCCGTGTAATTCTAGGAGCTCAGTTTCTGGGCCTTATGTTTGAGGGTACCTTTTGCTGCAGTTGTGAATATTCGTTCTAGAGTCGGGGCGG	GCCGTGTAATTCTAGGAGCTCAGTTTCTGGGCCTTATGTTTGAGGGCACCTTTTGCTGCAGTTGTGAATATTCGTTCTAGAGTCGGGGCGG
DB_GUCY1A3_rs3796576	+	C	T	rs3796576	GCCGTGTAATTCTAGGAGCTCAAGTTAAAAATACTCTCCATAGTAACGTGTGTTATAATAATAAATATTTCTCGTTCTAGAGTCGGGGCGG	GCCGTGTAATTCTAGGAGCTCAAGTTAAAAATACTCTCCATAGTAATGTGTGTTATAATAATAAATATTTCTCGTTCTAGAGTCGGGGCGG
DB_ZYG11A_rs111589810	+	G	A	rs111589810	GCCGTGTAATTCTAGGAGCTCagccttgccaacgtggtaaaactccgtctctaccaaaaaatacaaaaattaCGTTCTAGAGTCGGGGCGG	GCCGTGTAATTCTAGGAGCTCagccttgccaacgtggtaaaactccAtctctaccaaaaaatacaaaaattaCGTTCTAGAGTCGGGGCGG
DB_DSCC1_rs1055131	-	C	T	rs1055131	GCCGTGTAATTCTAGGAGCTCAAGACCCATTTCTTAAAAGAACAACGGTCTTTTCTTCAGGACTCAAGTTGCCGTTCTAGAGTCGGGGCGG	GCCGTGTAATTCTAGGAGCTCAAGACCCATTTCTTAAAAGAACAACAGTCTTTTCTTCAGGACTCAAGTTGCCGTTCTAGAGTCGGGGCGG
DB_XYLT1_rs11075337	-	C	T	rs11075337	GCCGTGTAATTCTAGGAGCTCGCACCTTGTCATCCCCCTCCCTAACGTCATCTACTCCATCCCTCATGTTCCCGTTCTAGAGTCGGGGCGG	GCCGTGTAATTCTAGGAGCTCGCACCTTGTCATCCCCCTCCCTAACATCATCTACTCCATCCCTCATGTTCCCGTTCTAGAGTCGGGGCGG
DB_STAC_rs3772105	+	A	G	rs3772105	GCCGTGTAATTCTAGGAGCTCAACTTCCATCCTATTAGTCATTAACATGGTTAAACTTCAATTCACAATCACCGTTCTAGAGTCGGGGCGG	GCCGTGTAATTCTAGGAGCTCAACTTCCATCCTATTAGTCATTAACGTGGTTAAACTTCAATTCACAATCACCGTTCTAGAGTCGGGGCGG
DB_ALDOB_rs17772845	-	G	T	rs17772845	GCCGTGTAATTCTAGGAGCTCGTGTATTTCATTACTTTTGACTCTACTAGACATGACTGGGTTTCAACAGTACGTTCTAGAGTCGGGGCGG	GCCGTGTAATTCTAGGAGCTCGTGTATTTCATTACTTTTGACTCTAATAGACATGACTGGGTTTCAACAGTACGTTCTAGAGTCGGGGCGG
DB_FAM198A_rs17469719	+	G	C	rs17469719	GCCGTGTAATTCTAGGAGCTCTGGCTGAAAGTAGACTCAGGCTTAAGAAATGAAACATAATGCGTTTGTCTTCGTTCTAGAGTCGGGGCGG	GCCGTGTAATTCTAGGAGCTCTGGCTGAAAGTAGACTCAGGCTTAACAAATGAAACATAATGCGTTTGTCTTCGTTCTAGAGTCGGGGCGG
DB_GAS7_rs73974333	-	C	T	rs73974333	GCCGTGTAATTCTAGGAGCTCTTAGCTGGGTTTATTCAAAGTGGGCGGGTCTGGGCTATTCTTGAGAATGTCCGTTCTAGAGTCGGGGCGG	GCCGTGTAATTCTAGGAGCTCTTAGCTGGGTTTATTCAAAGTGGGCAGGTCTGGGCTATTCTTGAGAATGTCCGTTCTAGAGTCGGGGCGG
DB_MAP6_rs658356	-	C	T	rs658356	GCCGTGTAATTCTAGGAGCTCGCCCGTGTGCCAGGCACTGTGCTAGGCGTGGTGGGCAGTATAAAGAAATCTCGTTCTAGAGTCGGGGCGG	GCCGTGTAATTCTAGGAGCTCGCCCGTGTGCCAGGCACTGTGCTAGACGTGGTGGGCAGTATAAAGAAATCTCGTTCTAGAGTCGGGGCGG
DB_GUCY1A3_rs1483030	+	C	T	rs1483030	GCCGTGTAATTCTAGGAGCTCtctatcaagaaaggaaagtgaaagacaaatgtaagacataattacaacaTTCGTTCTAGAGTCGGGGCGG	GCCGTGTAATTCTAGGAGCTCtctatcaagaaaggaaagtgaaagaTaaatgtaagacataattacaacaTTCGTTCTAGAGTCGGGGCGG
DB_GCNT2_rs80071169	+	G	C	rs80071169	GCCGTGTAATTCTAGGAGCTCTAAAACATTTCTCTCTTATATGCCAGAATGTAGGCTGGTCCCTATGTCATGCGTTCTAGAGTCGGGGCGG	GCCGTGTAATTCTAGGAGCTCTAAAACATTTCTCTCTTATATGCCACAATGTAGGCTGGTCCCTATGTCATGCGTTCTAGAGTCGGGGCGG
DB_GADD45B_rs14384	+	T	C	rs14384	GCCGTGTAATTCTAGGAGCTCCAGGAGCTGGCGGCCGCCGATCCGATGGAGAAGGGGGGACCCAGGCCAGCACGTTCTAGAGTCGGGGCGG	GCCGTGTAATTCTAGGAGCTCCAGGAGCTGGCGGCCGCCGATCCGACGGAGAAGGGGGGACCCAGGCCAGCACGTTCTAGAGTCGGGGCGG
DB_RBBP9_rs6081168	-	T	A	rs6081168	GCCGTGTAATTCTAGGAGCTCAAGAACCTGTCTCTTAAAAAAAAAAATTTTTTTTTAATTAAAAAAACCCACCGTTCTAGAGTCGGGGCGG	GCCGTGTAATTCTAGGAGCTCAAGAACCTGTCTCTTAAAAAAAAAATTTTTTTTTTAATTAAAAAAACCCACCGTTCTAGAGTCGGGGCGG
DB_CD38_rs13137313	+	G	A	rs13137313	GCCGTGTAATTCTAGGAGCTCaataaaCCATATGTGTTGAACAAAGGATTAATAAATTAATTTGAGACTCCTCGTTCTAGAGTCGGGGCGG	GCCGTGTAATTCTAGGAGCTCaataaaCCATATGTGTTGAACAAAGAATTAATAAATTAATTTGAGACTCCTCGTTCTAGAGTCGGGGCGG
DB_TMEM150C_rs4693446	-	T	A	rs4693446	GCCGTGTAATTCTAGGAGCTCTAGGGACGTGGTCTATCAGGCCTGGAACAAGATGGGGGCAGTGAAGGTATGCGTTCTAGAGTCGGGGCGG	GCCGTGTAATTCTAGGAGCTCTAGGGACGTGGTCTATCAGGCCTGGTACAAGATGGGGGCAGTGAAGGTATGCGTTCTAGAGTCGGGGCGG
DB_NAT14_rs7478	+	T	A	rs7478	GCCGTGTAATTCTAGGAGCTCCACCCGTCAGCAGTGTGAAGTCTGTTGTGTTTGAGCTTCTCAGAGTGGAATCGTTCTAGAGTCGGGGCGG	GCCGTGTAATTCTAGGAGCTCCACCCGTCAGCAGTGTGAAGTCTGTAGTGTTTGAGCTTCTCAGAGTGGAATCGTTCTAGAGTCGGGGCGG
DB_SETD6_rs3200575	+	G	A	rs3200575	GCCGTGTAATTCTAGGAGCTCGTGGTTCCCCATGGCCCCAAGGTCTGCAGGGCTGGATTGTCCACTTTTCCTCGTTCTAGAGTCGGGGCGG	GCCGTGTAATTCTAGGAGCTCGTGGTTCCCCATGGCCCCAAGGTCTACAGGGCTGGATTGTCCACTTTTCCTCGTTCTAGAGTCGGGGCGG
DB_KPNA4_rs75700740	-	A	C	rs75700740	GCCGTGTAATTCTAGGAGCTCTCCTCAAGGAAAAAGTTACAGAGATTAAGCTAAATTTTGAATTTAGAGAATCGTTCTAGAGTCGGGGCGG	GCCGTGTAATTCTAGGAGCTCTCCTCAAGGAAAAAGTTACAGAGATGAAGCTAAATTTTGAATTTAGAGAATCGTTCTAGAGTCGGGGCGG
DB_GCNT2_rs76447432	+	T	G	rs76447432	GCCGTGTAATTCTAGGAGCTCACATTTAATGAACACAATTTTATTTTTTTTCTGTAACTGTGCTTGTTGAATCGTTCTAGAGTCGGGGCGG	GCCGTGTAATTCTAGGAGCTCACATTTAATGAACACAATTTTATTTGTTTTCTGTAACTGTGCTTGTTGAATCGTTCTAGAGTCGGGGCGG
DB_ZNF470_rs2024395	+	C	T	rs2024395	GCCGTGTAATTCTAGGAGCTCAAACAGAATAATATATATGTACCCTCGGTTTGAAATAGACTTTAAGCACTACGTTCTAGAGTCGGGGCGG	GCCGTGTAATTCTAGGAGCTCAAACAGAATAATATATATGTACCCTTGGTTTGAAATAGACTTTAAGCACTACGTTCTAGAGTCGGGGCGG
DB_ZNF555_rs4806880	+	C	T	rs4806880	GCCGTGTAATTCTAGGAGCTCGCAGTCACTTGTATTTCTTAACACCCACTTACCCATCATTCCCTCTTAGATCGTTCTAGAGTCGGGGCGG	GCCGTGTAATTCTAGGAGCTCGCAGTCACTTGTATTTCTTAACACCTACTTACCCATCATTCCCTCTTAGATCGTTCTAGAGTCGGGGCGG
DB_GRM4_rs9469681	-	C	T	rs9469681	GCCGTGTAATTCTAGGAGCTCAATGGTTCCTAAGACCTCTGCCCAGGAAAGATTCCACCCAGTGCTCCAGCCCGTTCTAGAGTCGGGGCGG	GCCGTGTAATTCTAGGAGCTCAATGGTTCCTAAGACCTCTGCCCAGAAAAGATTCCACCCAGTGCTCCAGCCCGTTCTAGAGTCGGGGCGG
DB_MAP6_rs583231	-	G	T	rs583231	GCCGTGTAATTCTAGGAGCTCCCCGTGTGCCAGGCACTGTGCTAGGCGTGGTGGGCAGTATAAAGAAATCTGCGTTCTAGAGTCGGGGCGG	GCCGTGTAATTCTAGGAGCTCCCCGTGTGCCAGGCACTGTGCTAGGAGTGGTGGGCAGTATAAAGAAATCTGCGTTCTAGAGTCGGGGCGG
DB_EXOC6B_rs41417	-	T	C	rs41417	GCCGTGTAATTCTAGGAGCTCGTCTATATTCCTGAAGGGACAGTTCAGTTTGGGACTCTATTAGGTTTCAGTCGTTCTAGAGTCGGGGCGG	GCCGTGTAATTCTAGGAGCTCGTCTATATTCCTGAAGGGACAGTTCGGTTTGGGACTCTATTAGGTTTCAGTCGTTCTAGAGTCGGGGCGG
DB_CD28_rs3181113	+	G	T	rs3181113	GCCGTGTAATTCTAGGAGCTCGAGGAGTAGGAATCTTGAGATTCCAGATCGAAAATACTGTACTTTGGTTGACGTTCTAGAGTCGGGGCGG	GCCGTGTAATTCTAGGAGCTCGAGGAGTAGGAATCTTGAGATTCCATATCGAAAATACTGTACTTTGGTTGACGTTCTAGAGTCGGGGCGG
DB_TMEM143_rs3745720	-	A	C	rs3745720	GCCGTGTAATTCTAGGAGCTCCCTCCCGAGACTATATATCATTGTCTTTTTCAGCCCGCTCCGGGCAAACTGCGTTCTAGAGTCGGGGCGG	GCCGTGTAATTCTAGGAGCTCCCTCCCGAGACTATATATCATTGTCGTTTTCAGCCCGCTCCGGGCAAACTGCGTTCTAGAGTCGGGGCGG
DB_SPARC_rs1060151	-	A	T	rs1060151	GCCGTGTAATTCTAGGAGCTCGTGAATACATTAACGGTGCTAAAAATGAAAATTCTAACCCAAGACATGACACGTTCTAGAGTCGGGGCGG	GCCGTGTAATTCTAGGAGCTCGTGAATACATTAACGGTGCTAAAAAAGAAAATTCTAACCCAAGACATGACACGTTCTAGAGTCGGGGCGG
DB_ZNF555_rs4807347	+	A	C	rs4807347	GCCGTGTAATTCTAGGAGCTCGATGAAAAAAGTTAAGCACGGGGACAACAGAGTCTTGTATATTCATGTAGCCGTTCTAGAGTCGGGGCGG	GCCGTGTAATTCTAGGAGCTCGATGAAAAAAGTTAAGCACGGGGACCACAGAGTCTTGTATATTCATGTAGCCGTTCTAGAGTCGGGGCGG
DB_ZNF469_rs1048192	+	G	A	rs1048192	GCCGTGTAATTCTAGGAGCTCTGGGTGGGACAGACGGGGTCAGGGAGGCCCCACCATGGCTTGTCGAGGGCACGTTCTAGAGTCGGGGCGG	GCCGTGTAATTCTAGGAGCTCTGGGTGGGACAGACGGGGTCAGGGAAGCCCCACCATGGCTTGTCGAGGGCACGTTCTAGAGTCGGGGCGG
DB_PKD1L2_rs1901816	-	A	T	rs1901816	GCCGTGTAATTCTAGGAGCTCTTCAGTGACTAATGAAGCTGGCTTATAAACACCCCAGCTACCTCACCCCTCCGTTCTAGAGTCGGGGCGG	GCCGTGTAATTCTAGGAGCTCTTCAGTGACTAATGAAGCTGGCTTAAAAACACCCCAGCTACCTCACCCCTCCGTTCTAGAGTCGGGGCGG
DB_MT2A_rs10636	+	G	C	rs10636	GCCGTGTAATTCTAGGAGCTCGGATTTTTTATGTACAACCCTGACCGTGACCGTTTGCTATATTCCTTTTTCCGTTCTAGAGTCGGGGCGG	GCCGTGTAATTCTAGGAGCTCGGATTTTTTATGTACAACCCTGACCCTGACCGTTTGCTATATTCCTTTTTCCGTTCTAGAGTCGGGGCGG
DB_ARMC9_rs58092703	+	A	G	rs58092703	GCCGTGTAATTCTAGGAGCTCCCCGCCAGCCGGGTCACTTTCTCCCAGGGCAGAGCCACCAAGGAGGGCTGGCGTTCTAGAGTCGGGGCGG	GCCGTGTAATTCTAGGAGCTCCCCGCCAGCCGGGTCACTTTCTCCCGGGGCAGAGCCACCAAGGAGGGCTGGCGTTCTAGAGTCGGGGCGG
DB_SSR1_rs3734582	-	T	C	rs3734582	GCCGTGTAATTCTAGGAGCTCTGGCTTCATCTGTTAACTGTTGATCACTTCAGTCCTGATTTTTAGACCTAACGTTCTAGAGTCGGGGCGG	GCCGTGTAATTCTAGGAGCTCTGGCTTCATCTGTTAACTGTTGATCGCTTCAGTCCTGATTTTTAGACCTAACGTTCTAGAGTCGGGGCGG
DB_GRM4_rs9469682	-	T	C	rs9469682	GCCGTGTAATTCTAGGAGCTCCAGGAAAGGAAGTGTCTCGCTGATCATCTTGCGGAATGGTTCCTAAGACCTCGTTCTAGAGTCGGGGCGG	GCCGTGTAATTCTAGGAGCTCCAGGAAAGGAAGTGTCTCGCTGATCGTCTTGCGGAATGGTTCCTAAGACCTCGTTCTAGAGTCGGGGCGG
DB_LRRC55_rs1943488	+	C	T	rs1943488	GCCGTGTAATTCTAGGAGCTCCAAATGCCCCCTTGACATCAATGTCCTTTCTAGTGGGACAATTTGGTCTCCCGTTCTAGAGTCGGGGCGG	GCCGTGTAATTCTAGGAGCTCCAAATGCCCCCTTGACATCAATGTCTTTTCTAGTGGGACAATTTGGTCTCCCGTTCTAGAGTCGGGGCGG
DB_ST8SIA4_rs11584	-	A	C	rs11584	GCCGTGTAATTCTAGGAGCTCGTAAAGTTGAAAAGTCTGGTTTACTTAATAAATTGAAAGTGATTTATAAAACGTTCTAGAGTCGGGGCGG	GCCGTGTAATTCTAGGAGCTCGTAAAGTTGAAAAGTCTGGTTTACTGAATAAATTGAAAGTGATTTATAAAACGTTCTAGAGTCGGGGCGG
DB_GALNT2_rs3811484	+	A	G	rs3811484	GCCGTGTAATTCTAGGAGCTCACGAATCCTTTGCCCCTTCACCTTTACCCCGCCCGCACCCCTAGGCCCTCTCGTTCTAGAGTCGGGGCGG	GCCGTGTAATTCTAGGAGCTCACGAATCCTTTGCCCCTTCACCTTTGCCCCGCCCGCACCCCTAGGCCCTCTCGTTCTAGAGTCGGGGCGG
DB_DNAJA3_rs4786494	+	G	A	rs4786494	GCCGTGTAATTCTAGGAGCTCTACAGTCCTTGCTCCCACCCCATCCGGGATGGCCGCCTGTCCCTGACTATTCGTTCTAGAGTCGGGGCGG	GCCGTGTAATTCTAGGAGCTCTACAGTCCTTGCTCCCACCCCATCCAGGATGGCCGCCTGTCCCTGACTATTCGTTCTAGAGTCGGGGCGG
DB_ST8SIA4_rs2725124	-	C	A	rs2725124	GCCGTGTAATTCTAGGAGCTCTGTACTTTGATTTCTTATTTCTTGGGCAGGCAATTTGAGGAAAGAAGAAATCGTTCTAGAGTCGGGGCGG	GCCGTGTAATTCTAGGAGCTCTGTACTTTGATTTCTTATTTCTTGGTCAGGCAATTTGAGGAAAGAAGAAATCGTTCTAGAGTCGGGGCGG
DB_GHSR_rs58550930	-	T	A	rs58550930	GCCGTGTAATTCTAGGAGCTCTTCAAGTATCCAGTAGCTCGAGGTTACCACTCAGAACAGTACAGCTCTAGACGTTCTAGAGTCGGGGCGG	GCCGTGTAATTCTAGGAGCTCTTCAAGTATCCAGTAGCTCGAGGTTTCCACTCAGAACAGTACAGCTCTAGACGTTCTAGAGTCGGGGCGG
DB_NDRG4_rs1058132	+	C	T	rs1058132	GCCGTGTAATTCTAGGAGCTCGTGGTGTGTGTGCCCCTGAGAACTTCGTGGTGACTGCCTTTGGGAGCCCGCCGTTCTAGAGTCGGGGCGG	GCCGTGTAATTCTAGGAGCTCGTGGTGTGTGTGCCCCTGAGAACTTTGTGGTGACTGCCTTTGGGAGCCCGCCGTTCTAGAGTCGGGGCGG
DB_ZC3H6_rs7579561	+	A	G	rs7579561	GCCGTGTAATTCTAGGAGCTCatttgttgttgtttttgtttgagacagagtcttcattcttgttgcccaggcCGTTCTAGAGTCGGGGCGG	GCCGTGTAATTCTAGGAGCTCatttgttgttgtttttgtttgagacGgagtcttcattcttgttgcccaggcCGTTCTAGAGTCGGGGCGG
DB_ZMAT3_rs6443616	-	T	G	rs6443616	GCCGTGTAATTCTAGGAGCTCTAGATGTGTGTGTATGCATACCCCCACACACACACGTACATATATGTTGTCCGTTCTAGAGTCGGGGCGG	GCCGTGTAATTCTAGGAGCTCTAGATGTGTGTGTATGCATACCCCCCCACACACACGTACATATATGTTGTCCGTTCTAGAGTCGGGGCGG
DB_GUCY1A3_rs7435347	+	A	G	rs7435347	GCCGTGTAATTCTAGGAGCTCTACATGACCTTAAGTAGTTATCAACATTACCATAATAGTAATATTAATAACCGTTCTAGAGTCGGGGCGG	GCCGTGTAATTCTAGGAGCTCTACATGACCTTAAGTAGTTATCAACGTTACCATAATAGTAATATTAATAACCGTTCTAGAGTCGGGGCGG
DB_HAPLN4_rs56044734	-	G	A	rs56044734	GCCGTGTAATTCTAGGAGCTCTCTGAGACCCCATCTCCATTCTCACCCAGTTCCTCTCTCCTTCCCTGACCCCGTTCTAGAGTCGGGGCGG	GCCGTGTAATTCTAGGAGCTCTCTGAGACCCCATCTCCATTCTCACTCAGTTCCTCTCTCCTTCCCTGACCCCGTTCTAGAGTCGGGGCGG
DB_HLA-DRA_rs7194	+	G	A	rs7194	GCCGTGTAATTCTAGGAGCTCCACTGAAGAAACTTCTGCTTTAATGGCTTTACAAAGCTGGCAATATTACAACGTTCTAGAGTCGGGGCGG	GCCGTGTAATTCTAGGAGCTCCACTGAAGAAACTTCTGCTTTAATGACTTTACAAAGCTGGCAATATTACAACGTTCTAGAGTCGGGGCGG
DB_HLA-DRA_rs7195	+	A	G	rs7195	GCCGTGTAATTCTAGGAGCTCCTCAGTGAAAGCAGTCATCTTCAGCATTTTCCAGCCCTATAGCCACCCCAACGTTCTAGAGTCGGGGCGG	GCCGTGTAATTCTAGGAGCTCCTCAGTGAAAGCAGTCATCTTCAGCGTTTTCCAGCCCTATAGCCACCCCAACGTTCTAGAGTCGGGGCGG
DB_KLF16_rs1054972	-	A	G	rs1054972	GCCGTGTAATTCTAGGAGCTCGGCCCCTCTCCAGTGTCCAGGGGCTTGGAGAGACCTGCGCCCACCCCTCCACGTTCTAGAGTCGGGGCGG	GCCGTGTAATTCTAGGAGCTCGGCCCCTCTCCAGTGTCCAGGGGCTCGGAGAGACCTGCGCCCACCCCTCCACGTTCTAGAGTCGGGGCGG
DB_IL15RA_rs2229135	-	C	T	rs2229135	GCCGTGTAATTCTAGGAGCTCACTGCTCTCACCACCTATGAAACTCGGGGAAACCAGCCCAGCTAAGTCCGGCGTTCTAGAGTCGGGGCGG	GCCGTGTAATTCTAGGAGCTCACTGCTCTCACCACCTATGAAACTCAGGGAAACCAGCCCAGCTAAGTCCGGCGTTCTAGAGTCGGGGCGG
DB_SSR1_rs9505115	-	T	C	rs9505115	GCCGTGTAATTCTAGGAGCTCAAAAAGGCCGGGCACGGTGGCTCACACCTGTAATCCCAACACTTTGGGAGGCGTTCTAGAGTCGGGGCGG	GCCGTGTAATTCTAGGAGCTCAAAAAGGCCGGGCACGGTGGCTCACGCCTGTAATCCCAACACTTTGGGAGGCGTTCTAGAGTCGGGGCGG
DB_NUGGC_rs997549	-	G	T	rs997549	GCCGTGTAATTCTAGGAGCTCTAAACATTATAGAAAAAACATTGCACGATATAAAACAAGCCATAAAAAGAACGTTCTAGAGTCGGGGCGG	GCCGTGTAATTCTAGGAGCTCTAAACATTATAGAAAAAACATTGCAAGATATAAAACAAGCCATAAAAAGAACGTTCTAGAGTCGGGGCGG
DB_CHRM3_rs113588001	+	G	A	rs113588001	GCCGTGTAATTCTAGGAGCTCGTCATACACAGCAatatatatatatgtgtatatatatatatatGGCAAAGCCGTTCTAGAGTCGGGGCGG	GCCGTGTAATTCTAGGAGCTCGTCATACACAGCAatatatatatatAtgtatatatatatatatGGCAAAGCCGTTCTAGAGTCGGGGCGG
DB_HAPLN4_rs55762233	-	C	G	rs55762233	GCCGTGTAATTCTAGGAGCTCCTGTCCCCCTAGGCTTTTCCTTGTGGACAACGGGGCCCTGTTCACCAAGCTCGTTCTAGAGTCGGGGCGG	GCCGTGTAATTCTAGGAGCTCCTGTCCCCCTAGGCTTTTCCTTGTGCACAACGGGGCCCTGTTCACCAAGCTCGTTCTAGAGTCGGGGCGG
DB_EMP3_rs11665	+	C	G	rs11665	GCCGTGTAATTCTAGGAGCTCGTCCTCCAAAAAATAAAACCTTAACCGCGGGCTCTGCCTTGATCTTCCTTCCGTTCTAGAGTCGGGGCGG	GCCGTGTAATTCTAGGAGCTCGTCCTCCAAAAAATAAAACCTTAACGGCGGGCTCTGCCTTGATCTTCCTTCCGTTCTAGAGTCGGGGCGG
DB_GPATCH11_rs3856499	+	T	C	rs3856499	GCCGTGTAATTCTAGGAGCTCTTATTTTTATGAATGTAAATATGTGTATATATATAATATTTATATGTTTGGCGTTCTAGAGTCGGGGCGG	GCCGTGTAATTCTAGGAGCTCTTATTTTTATGAATGTAAATATGTGCATATATATAATATTTATATGTTTGGCGTTCTAGAGTCGGGGCGG
DB_HDGFL1_rs11751669	+	A	G	rs11751669	GCCGTGTAATTCTAGGAGCTCCAGATAAAGAGCAGAGGGCACTTGCAGGGCCTGGGATGAGCAGTCTTCAAGCGTTCTAGAGTCGGGGCGG	GCCGTGTAATTCTAGGAGCTCCAGATAAAGAGCAGAGGGCACTTGCGGGGCCTGGGATGAGCAGTCTTCAAGCGTTCTAGAGTCGGGGCGG
DB_FBRSL1_rs1133733	+	G	A	rs1133733	GCCGTGTAATTCTAGGAGCTCCTCCCGCCGATCCTGGGGCGGCGCCGCCTCTCCACCCGCAGCCTGCGGAGGCGTTCTAGAGTCGGGGCGG	GCCGTGTAATTCTAGGAGCTCCTCCCGCCGATCCTGGGGCGGCGCCACCTCTCCACCCGCAGCCTGCGGAGGCGTTCTAGAGTCGGGGCGG
DB_ZMAT3_rs73187208	-	T	C	rs73187208	GCCGTGTAATTCTAGGAGCTCAGTGCTCTGTGAATATTCATTAACTACATTTTATCTATTTACTATATTTTACGTTCTAGAGTCGGGGCGG	GCCGTGTAATTCTAGGAGCTCAGTGCTCTGTGAATATTCATTAACTGCATTTTATCTATTTACTATATTTTACGTTCTAGAGTCGGGGCGG
DB_ICA1L_rs111677686	-	G	C	rs111677686	GCCGTGTAATTCTAGGAGCTCAATGGCGTGAACCCGGGAGGCGGAGCTTGCAGTGAGCTGAGATGGCGCCACCGTTCTAGAGTCGGGGCGG	GCCGTGTAATTCTAGGAGCTCAATGGCGTGAACCCGGGAGGCGGAGGTTGCAGTGAGCTGAGATGGCGCCACCGTTCTAGAGTCGGGGCGG
DB_AIM1_rs72943042	+	T	G	rs72943042	GCCGTGTAATTCTAGGAGCTCatctcgaacctctgggctcaagcaattcactcgcctcggcctcccaaaatgCGTTCTAGAGTCGGGGCGG	GCCGTGTAATTCTAGGAGCTCatctcgaacctctgggctcaagcaaGtcactcgcctcggcctcccaaaatgCGTTCTAGAGTCGGGGCGG
DB_AIM1_rs41312800	+	T	C	rs41312800	GCCGTGTAATTCTAGGAGCTCACAGCCTCAGGTCTTGGGGGCACTATAGCCACTAAACGAGGTGTGAAAGGCCGTTCTAGAGTCGGGGCGG	GCCGTGTAATTCTAGGAGCTCACAGCCTCAGGTCTTGGGGGCACTACAGCCACTAAACGAGGTGTGAAAGGCCGTTCTAGAGTCGGGGCGG
DB_RTN4IP1_rs41292422	-	A	G	rs41292422	GCCGTGTAATTCTAGGAGCTCTTCTAACTGCCAAGGTTTCCTTTTTTGTTCCTCCACCATAATGTGGTCACCCGTTCTAGAGTCGGGGCGG	GCCGTGTAATTCTAGGAGCTCTTCTAACTGCCAAGGTTTCCTTTTTCGTTCCTCCACCATAATGTGGTCACCCGTTCTAGAGTCGGGGCGG
DB_PAIP2B_rs3982396	-	A	C	rs3982396	GCCGTGTAATTCTAGGAGCTCAGCAGAGAGCCTTTTAAACTTGGATTCCAACTTCCTGTTGTCTAAACGGAACGTTCTAGAGTCGGGGCGG	GCCGTGTAATTCTAGGAGCTCAGCAGAGAGCCTTTTAAACTTGGATGCCAACTTCCTGTTGTCTAAACGGAACGTTCTAGAGTCGGGGCGG
DB_LSM4_rs7258697	-	G	A	rs7258697	GCCGTGTAATTCTAGGAGCTCGGACCGTGAAGAAACCAGAGGGAAGCCCTGAGCCAGGCAGCGGCCCGTCCCCGTTCTAGAGTCGGGGCGG	GCCGTGTAATTCTAGGAGCTCGGACCGTGAAGAAACCAGAGGGAAGTCCTGAGCCAGGCAGCGGCCCGTCCCCGTTCTAGAGTCGGGGCGG
DB_ERICH6_rs3765005	-	C	G	rs3765005	GCCGTGTAATTCTAGGAGCTCATAATAAATGAAGAAATTTAACTAAGAATGATGGTGCTTTCATTTGTTTTGCGTTCTAGAGTCGGGGCGG	GCCGTGTAATTCTAGGAGCTCATAATAAATGAAGAAATTTAACTAACAATGATGGTGCTTTCATTTGTTTTGCGTTCTAGAGTCGGGGCGG
DB_HDGFL1_rs3734214	+	C	G	rs3734214	GCCGTGTAATTCTAGGAGCTCCCCCACAGCCTCAAGGCCACCCTACCGTCATATATATCACTCAGGCGTAGACGTTCTAGAGTCGGGGCGG	GCCGTGTAATTCTAGGAGCTCCCCCACAGCCTCAAGGCCACCCTACGGTCATATATATCACTCAGGCGTAGACGTTCTAGAGTCGGGGCGG
DB_USP38_rs10598	+	T	A	rs10598	GCCGTGTAATTCTAGGAGCTCAGTTTTACTGAACAAAAAATGTAATTTATTTAGCATTCTTTATAAAAGAATCGTTCTAGAGTCGGGGCGG	GCCGTGTAATTCTAGGAGCTCAGTTTTACTGAACAAAAAATGTAATATATTTAGCATTCTTTATAAAAGAATCGTTCTAGAGTCGGGGCGG
DB_LCLAT1_rs1060737	+	G	A	rs1060737	GCCGTGTAATTCTAGGAGCTCttttttttttctttttttttttGTCGTGTAAGAAGGATGCTGGTCAGAGCTCGTTCTAGAGTCGGGGCGG	GCCGTGTAATTCTAGGAGCTCttttttttttctttttttttttGTCATGTAAGAAGGATGCTGGTCAGAGCTCGTTCTAGAGTCGGGGCGG
DB_RAB24_rs28419182	-	G	A	rs28419182	GCCGTGTAATTCTAGGAGCTCTTAGGTGTCAAGACACCTAGTTCTTCCTGGGGCCACCCGGCTGGCCTCACTCGTTCTAGAGTCGGGGCGG	GCCGTGTAATTCTAGGAGCTCTTAGGTGTCAAGACACCTAGTTCTTTCTGGGGCCACCCGGCTGGCCTCACTCGTTCTAGAGTCGGGGCGG
DB_ZNF555_rs2317033	+	G	A	rs2317033	GCCGTGTAATTCTAGGAGCTCacaaaaCATTCCTGAAACTTGACATGTAAGTTCGCAATAAGACTTTTCCCTCGTTCTAGAGTCGGGGCGG	GCCGTGTAATTCTAGGAGCTCacaaaaCATTCCTGAAACTTGACATATAAGTTCGCAATAAGACTTTTCCCTCGTTCTAGAGTCGGGGCGG
DB_PSAPL1_rs6849590	-	A	G	rs6849590	GCCGTGTAATTCTAGGAGCTCCTGAGGCTTAAGGAGTCCATCCAAATGACTCCATAGCCGCCGCGTTCAGGCCGTTCTAGAGTCGGGGCGG	GCCGTGTAATTCTAGGAGCTCCTGAGGCTTAAGGAGTCCATCCAAACGACTCCATAGCCGCCGCGTTCAGGCCGTTCTAGAGTCGGGGCGG
DB_ZFHX4_rs17445167	+	G	A	rs17445167	GCCGTGTAATTCTAGGAGCTCGAAGACACTTTTTTGATTGTGTTTCGTAAGAGACAACATGGCCTCCTAAGGCGTTCTAGAGTCGGGGCGG	GCCGTGTAATTCTAGGAGCTCGAAGACACTTTTTTGATTGTGTTTCATAAGAGACAACATGGCCTCCTAAGGCGTTCTAGAGTCGGGGCGG
DB_RFLNB_rs7209381	-	T	G	rs7209381	GCCGTGTAATTCTAGGAGCTCCCCGTGGTCTGAGCTTGCCGGGCTGAAGCTCGGCTGGGACCCAGGGAGGGGCGTTCTAGAGTCGGGGCGG	GCCGTGTAATTCTAGGAGCTCCCCGTGGTCTGAGCTTGCCGGGCTGCAGCTCGGCTGGGACCCAGGGAGGGGCGTTCTAGAGTCGGGGCGG
DB_MBL2_rs2099903	-	C	A	rs2099903	GCCGTGTAATTCTAGGAGCTCCAATGTTCATCATGTATCGCTTCATGTAACTAGAATTTCTTTAACTTAATTCGTTCTAGAGTCGGGGCGG	GCCGTGTAATTCTAGGAGCTCCAATGTTCATCATGTATCGCTTCATTTAACTAGAATTTCTTTAACTTAATTCGTTCTAGAGTCGGGGCGG
DB_GHSR_rs9880206	-	C	G	rs9880206	GCCGTGTAATTCTAGGAGCTCATACATTTTTAAATTAAGTTGAGTTGCATGTGTTAATATTCAGGAAATGAACGTTCTAGAGTCGGGGCGG	GCCGTGTAATTCTAGGAGCTCATACATTTTTAAATTAAGTTGAGTTCCATGTGTTAATATTCAGGAAATGAACGTTCTAGAGTCGGGGCGG
DB_SSR1_rs9406015	-	G	A	rs9406015	GCCGTGTAATTCTAGGAGCTCACTTGTACGTTTAACCCATTGACCACCACCCCCCAAATTCACCTTCATTTCCGTTCTAGAGTCGGGGCGG	GCCGTGTAATTCTAGGAGCTCACTTGTACGTTTAACCCATTGACCATCACCCCCCAAATTCACCTTCATTTCCGTTCTAGAGTCGGGGCGG
DB_ARFGEF3_rs6932923	+	A	C	rs6932923	GCCGTGTAATTCTAGGAGCTCTAGTGAGGGTTAGAGTCCTGCCAATACAGCTGTTGCATTTTCCCCACCACTCGTTCTAGAGTCGGGGCGG	GCCGTGTAATTCTAGGAGCTCTAGTGAGGGTTAGAGTCCTGCCAATCCAGCTGTTGCATTTTCCCCACCACTCGTTCTAGAGTCGGGGCGG
DB_CAPRIN1_rs8191	+	G	A	rs8191	GCCGTGTAATTCTAGGAGCTCGACTTGACTAGAAGTATCAAAGGATGTTTGCATGTGAATGTGGGTTATGTTCGTTCTAGAGTCGGGGCGG	GCCGTGTAATTCTAGGAGCTCGACTTGACTAGAAGTATCAAAGGATATTTGCATGTGAATGTGGGTTATGTTCGTTCTAGAGTCGGGGCGG
DB_WNT7B_rs67976848	-	G	C	rs67976848	GCCGTGTAATTCTAGGAGCTCACATAGCCAGTCCTAACTCCGTACTCTGTGTCAGCCCATCCCCTAGACACCCGTTCTAGAGTCGGGGCGG	GCCGTGTAATTCTAGGAGCTCACATAGCCAGTCCTAACTCCGTACTGTGTGTCAGCCCATCCCCTAGACACCCGTTCTAGAGTCGGGGCGG
DB_PRTG_rs617137	-	T	C	rs617137	GCCGTGTAATTCTAGGAGCTCTGTTGCTGTTGTTGGACAAAATTTTATGTCTGTGTGTATGATTTTTTTTTTCGTTCTAGAGTCGGGGCGG	GCCGTGTAATTCTAGGAGCTCTGTTGCTGTTGTTGGACAAAATTTTGTGTCTGTGTGTATGATTTTTTTTTTCGTTCTAGAGTCGGGGCGG
DB_MBL2_rs10082466	-	A	G	rs10082466	GCCGTGTAATTCTAGGAGCTCTTATTGGGCACTTGGGTATCTTCTTTTGTGAAGTACCCGTTCACATTTTTGCGTTCTAGAGTCGGGGCGG	GCCGTGTAATTCTAGGAGCTCTTATTGGGCACTTGGGTATCTTCTTCTGTGAAGTACCCGTTCACATTTTTGCGTTCTAGAGTCGGGGCGG
DB_GAS7_rs73974330	-	C	A	rs73974330	GCCGTGTAATTCTAGGAGCTCCTGTACACGTGTTCATGCTGTGTCTGGCTCTCATCTGCACAATCGTGCATACGTTCTAGAGTCGGGGCGG	GCCGTGTAATTCTAGGAGCTCCTGTACACGTGTTCATGCTGTGTCTTGCTCTCATCTGCACAATCGTGCATACGTTCTAGAGTCGGGGCGG
DB_MBL2_rs2506	-	A	C	rs2506	GCCGTGTAATTCTAGGAGCTCCAACCCCAATACAGAGACCACCAGATCAGGTATAGACTCCTGAAAGACAATCGTTCTAGAGTCGGGGCGG	GCCGTGTAATTCTAGGAGCTCCAACCCCAATACAGAGACCACCAGAGCAGGTATAGACTCCTGAAAGACAATCGTTCTAGAGTCGGGGCGG
DB_DTL_rs1387814	+	C	G	rs1387814	GCCGTGTAATTCTAGGAGCTCTTTCATGTACATAAAAAGCAATAGCCTTTTAGTATAGATAGCCCTGAGCCACGTTCTAGAGTCGGGGCGG	GCCGTGTAATTCTAGGAGCTCTTTCATGTACATAAAAAGCAATAGCGTTTTAGTATAGATAGCCCTGAGCCACGTTCTAGAGTCGGGGCGG
DB_DHRS1_rs4568	-	G	A	rs4568	GCCGTGTAATTCTAGGAGCTCGTCTTCTCATTTGGACTTGGTGGTTCGTCCTGTCTCAGTGAAACAGCAGCCCGTTCTAGAGTCGGGGCGG	GCCGTGTAATTCTAGGAGCTCGTCTTCTCATTTGGACTTGGTGGTTTGTCCTGTCTCAGTGAAACAGCAGCCCGTTCTAGAGTCGGGGCGG
DB_MBL2_rs2120132	-	T	C	rs2120132	GCCGTGTAATTCTAGGAGCTCTTATTGTACATTTATAGTTGTAACTATAGTCCAGCTTTGTTCTTCTTAAAGCGTTCTAGAGTCGGGGCGG	GCCGTGTAATTCTAGGAGCTCTTATTGTACATTTATAGTTGTAACTGTAGTCCAGCTTTGTTCTTCTTAAAGCGTTCTAGAGTCGGGGCGG
DB_MBL2_rs2120131	-	T	G	rs2120131	GCCGTGTAATTCTAGGAGCTCACTATAGTCCAGCTTTGTTCTTCTTAAAGTCAAGATTTCCATATAAATATTCGTTCTAGAGTCGGGGCGG	GCCGTGTAATTCTAGGAGCTCACTATAGTCCAGCTTTGTTCTTCTTCAAGTCAAGATTTCCATATAAATATTCGTTCTAGAGTCGGGGCGG
DB_PKHD1_rs45451196	-	C	T	rs45451196	GCCGTGTAATTCTAGGAGCTCAGATTTCAGAATAGAGGAGGAGCCTGCAGGAAGCTGAACTTTGAAAGATTACGTTCTAGAGTCGGGGCGG	GCCGTGTAATTCTAGGAGCTCAGATTTCAGAATAGAGGAGGAGCCTACAGGAAGCTGAACTTTGAAAGATTACGTTCTAGAGTCGGGGCGG
DB_PSAPL1_rs6822927	-	G	C	rs6822927	GCCGTGTAATTCTAGGAGCTCGTTCAGGCTGGAAAAGGCTTTTCAGCGGAGGGTGCTGTAACTGTCCAGCTGCGTTCTAGAGTCGGGGCGG	GCCGTGTAATTCTAGGAGCTCGTTCAGGCTGGAAAAGGCTTTTCAGGGGAGGGTGCTGTAACTGTCCAGCTGCGTTCTAGAGTCGGGGCGG
DB_ZNF365_rs729738	+	C	A	rs729738	GCCGTGTAATTCTAGGAGCTCaatacgttgtatcctttgatccaatcaagttgccactcagtattaaccatgCGTTCTAGAGTCGGGGCGG	GCCGTGTAATTCTAGGAGCTCaatacgttgtatcctttgatccaatAaagttgccactcagtattaaccatgCGTTCTAGAGTCGGGGCGG
DB_ZNF365_rs729739	+	G	A	rs729739	GCCGTGTAATTCTAGGAGCTCcagtattaaccatgacaCCTTCTAAGCCATCATCTCCTCCTAATCCTCCCACGTTCTAGAGTCGGGGCGG	GCCGTGTAATTCTAGGAGCTCcagtattaaccatgacaCCTTCTAAACCATCATCTCCTCCTAATCCTCCCACGTTCTAGAGTCGGGGCGG
DB_PAPD7_rs274674	+	C	T	rs274674	GCCGTGTAATTCTAGGAGCTCACCCCGTTCGTGTGTCTTTCCTCCACGGATAAGCTTGGGAGGTCATTGTTTCGTTCTAGAGTCGGGGCGG	GCCGTGTAATTCTAGGAGCTCACCCCGTTCGTGTGTCTTTCCTCCATGGATAAGCTTGGGAGGTCATTGTTTCGTTCTAGAGTCGGGGCGG
DB_LCLAT1_rs2609945	+	A	G	rs2609945	GCCGTGTAATTCTAGGAGCTCCACATACTTTTTTAAAGGAACACTCAGAACATTCTGTCATTCCAGTCAGAACGTTCTAGAGTCGGGGCGG	GCCGTGTAATTCTAGGAGCTCCACATACTTTTTTAAAGGAACACTCGGAACATTCTGTCATTCCAGTCAGAACGTTCTAGAGTCGGGGCGG
DB_CA12_rs77882042	-	T	C	rs77882042	GCCGTGTAATTCTAGGAGCTCAAGAATGATTATAATGAAGATACACACTGTAACTACAAGAAATTATAAATGCGTTCTAGAGTCGGGGCGG	GCCGTGTAATTCTAGGAGCTCAAGAATGATTATAATGAAGATACACGCTGTAACTACAAGAAATTATAAATGCGTTCTAGAGTCGGGGCGG
DB_CRKL_rs737894	+	A	G	rs737894	GCCGTGTAATTCTAGGAGCTCAGCACACAAGTGGAGAGAAGTTGACATGGAAAGGGTCTTCCTTCTCATTGCCGTTCTAGAGTCGGGGCGG	GCCGTGTAATTCTAGGAGCTCAGCACACAAGTGGAGAGAAGTTGACGTGGAAAGGGTCTTCCTTCTCATTGCCGTTCTAGAGTCGGGGCGG
DB_CRKL_rs1548410	+	T	C	rs1548410	GCCGTGTAATTCTAGGAGCTCCGTTTGTACATGGGACTGATTCTGTTGTGTTCACCAGAGAAAGCTTGAGGCCGTTCTAGAGTCGGGGCGG	GCCGTGTAATTCTAGGAGCTCCGTTTGTACATGGGACTGATTCTGTCGTGTTCACCAGAGAAAGCTTGAGGCCGTTCTAGAGTCGGGGCGG
DB_UNC5C_rs76651865	-	C	T	rs76651865	GCCGTGTAATTCTAGGAGCTCAAAATACCTTTGCCTTTTCTATCCCGAAAGTAACAAATGGCATCTGTACATCGTTCTAGAGTCGGGGCGG	GCCGTGTAATTCTAGGAGCTCAAAATACCTTTGCCTTTTCTATCCCAAAAGTAACAAATGGCATCTGTACATCGTTCTAGAGTCGGGGCGG
DB_MBL2_rs2099902	-	T	C	rs2099902	GCCGTGTAATTCTAGGAGCTCATCATGTATCGCTTCATGTAACTAGAATTTCTTTAACTTAATTGCTATGTTCGTTCTAGAGTCGGGGCGG	GCCGTGTAATTCTAGGAGCTCATCATGTATCGCTTCATGTAACTAGGATTTCTTTAACTTAATTGCTATGTTCGTTCTAGAGTCGGGGCGG
DB_PKD1L2_rs11648241	-	A	C	rs11648241	GCCGTGTAATTCTAGGAGCTCCCTGACATCTGGCTGCCAGCTCCTGTGCTTCCTTATCCTTCTGGGGGTCTTCGTTCTAGAGTCGGGGCGG	GCCGTGTAATTCTAGGAGCTCCCTGACATCTGGCTGCCAGCTCCTGGGCTTCCTTATCCTTCTGGGGGTCTTCGTTCTAGAGTCGGGGCGG
DB_GAS7_rs73974331	-	A	G	rs73974331	GCCGTGTAATTCTAGGAGCTCACTTCCAGCTTGCTGCTTCCTTCAGTTCCCCAGGCTCCTCCTCCAAATGCCCGTTCTAGAGTCGGGGCGG	GCCGTGTAATTCTAGGAGCTCACTTCCAGCTTGCTGCTTCCTTCAGCTCCCCAGGCTCCTCCTCCAAATGCCCGTTCTAGAGTCGGGGCGG
DB_GAS7_rs73974332	-	C	T	rs73974332	GCCGTGTAATTCTAGGAGCTCTCTTTATTTTTACACTGAGCCTTTCGCCCTGGAAGTTCTTGGCCCAGGGTCCGTTCTAGAGTCGGGGCGG	GCCGTGTAATTCTAGGAGCTCTCTTTATTTTTACACTGAGCCTTTCACCCTGGAAGTTCTTGGCCCAGGGTCCGTTCTAGAGTCGGGGCGG
DB_MBL2_rs2083771	-	T	G	rs2083771	GCCGTGTAATTCTAGGAGCTCTGTGTAGTCTTACGATGTTTAGTAAACTCAATAAGTTTATTTCTTAAATCTCGTTCTAGAGTCGGGGCGG	GCCGTGTAATTCTAGGAGCTCTGTGTAGTCTTACGATGTTTAGTAACCTCAATAAGTTTATTTCTTAAATCTCGTTCTAGAGTCGGGGCGG
DB_CA12_rs77227433	-	G	A	rs77227433	GCCGTGTAATTCTAGGAGCTCAATCACACAGACAGTTTCTGACAGGCGCAACTCCTCCATTTTCCTCCCGCACGTTCTAGAGTCGGGGCGG	GCCGTGTAATTCTAGGAGCTCAATCACACAGACAGTTTCTGACAGGTGCAACTCCTCCATTTTCCTCCCGCACGTTCTAGAGTCGGGGCGG
DB_ZNF555_rs10418996	+	T	G	rs10418996	GCCGTGTAATTCTAGGAGCTCTTACTACCTCTGGGACTCTCATCTCTTGAGTGTGCTTGGGTGTGTCCAACCCGTTCTAGAGTCGGGGCGG	GCCGTGTAATTCTAGGAGCTCTTACTACCTCTGGGACTCTCATCTCGTGAGTGTGCTTGGGTGTGTCCAACCCGTTCTAGAGTCGGGGCGG
DB_PIK3CA_rs78993050	+	T	C	rs78993050	GCCGTGTAATTCTAGGAGCTCAATATTGCCAACAAGAAAAGTAAATTTGAAGATTAAGGGAACTTACTTCTGCGTTCTAGAGTCGGGGCGG	GCCGTGTAATTCTAGGAGCTCAATATTGCCAACAAGAAAAGTAAATCTGAAGATTAAGGGAACTTACTTCTGCGTTCTAGAGTCGGGGCGG
DB_MBL2_rs2165813	-	G	A	rs2165813	GCCGTGTAATTCTAGGAGCTCATTTCCATATAAATATTAGAAACAGCTTCTCAATTTCTACAAAATCCTGATCGTTCTAGAGTCGGGGCGG	GCCGTGTAATTCTAGGAGCTCATTTCCATATAAATATTAGAAACAGTTTCTCAATTTCTACAAAATCCTGATCGTTCTAGAGTCGGGGCGG
DB_SETD7_rs4863654	-	C	A	rs4863654	GCCGTGTAATTCTAGGAGCTCATAAAATATCTTTTAAAACAATCAGGATATTTGGAATTTTCTTCAGGCTAACGTTCTAGAGTCGGGGCGG	GCCGTGTAATTCTAGGAGCTCATAAAATATCTTTTAAAACAATCAGTATATTTGGAATTTTCTTCAGGCTAACGTTCTAGAGTCGGGGCGG
DB_HHLA2_rs9880434	+	C	G	rs9880434	GCCGTGTAATTCTAGGAGCTCagatggcctaaagtaactgaagatccacaaaagaagtaaaaatagccttaaCGTTCTAGAGTCGGGGCGG	GCCGTGTAATTCTAGGAGCTCagatggcctaaagtaactgaagatcGacaaaagaagtaaaaatagccttaaCGTTCTAGAGTCGGGGCGG
DB_LCLAT1_rs1447193	+	A	G	rs1447193	GCCGTGTAATTCTAGGAGCTCTTTTTGCTTGACAGTGACCTACCCAATAATTGCATCGTGCATTGCCATGAACGTTCTAGAGTCGGGGCGG	GCCGTGTAATTCTAGGAGCTCTTTTTGCTTGACAGTGACCTACCCAGTAATTGCATCGTGCATTGCCATGAACGTTCTAGAGTCGGGGCGG
DB_IL36RN_rs2515404	+	C	T	rs2515404	GCCGTGTAATTCTAGGAGCTCtttttcttttaattctgttaatttacctgtatttcctaatttttctacaatCGTTCTAGAGTCGGGGCGG	GCCGTGTAATTCTAGGAGCTCtttttcttttaattctgttaatttaTctgtatttcctaatttttctacaatCGTTCTAGAGTCGGGGCGG
DB_SIRPA_rs73071223	+	C	A	rs73071223	GCCGTGTAATTCTAGGAGCTCCTGGGCAGCCACGGCCCCCTCCCCCCACATTGCCACATACCTGGAGGCTGACGTTCTAGAGTCGGGGCGG	GCCGTGTAATTCTAGGAGCTCCTGGGCAGCCACGGCCCCCTCCCCCAACATTGCCACATACCTGGAGGCTGACGTTCTAGAGTCGGGGCGG
DB_ZXDC_rs7131	-	C	G	rs7131	GCCGTGTAATTCTAGGAGCTCTAGAGCAGTCGGGCAGCTAGTTTTCGGGGGAGGATGATGTGGTGGGACAGACGTTCTAGAGTCGGGGCGG	GCCGTGTAATTCTAGGAGCTCTAGAGCAGTCGGGCAGCTAGTTTTCCGGGGAGGATGATGTGGTGGGACAGACGTTCTAGAGTCGGGGCGG
DB_NYNRIN_rs14076	+	T	C	rs14076	GCCGTGTAATTCTAGGAGCTCCTCTTTCCTCCGCCCCCCGCGCCATTCTTTCTCTTCCTCCTCTCTGTAATGCGTTCTAGAGTCGGGGCGG	GCCGTGTAATTCTAGGAGCTCCTCTTTCCTCCGCCCCCCGCGCCATCCTTTCTCTTCCTCCTCTCTGTAATGCGTTCTAGAGTCGGGGCGG
DB_SETD7_rs4863655	-	G	T	rs4863655	GCCGTGTAATTCTAGGAGCTCAAGCGAATGGAATGAACTCTGCCTACTGATAATGGCAATTGTCAGAACATACGTTCTAGAGTCGGGGCGG	GCCGTGTAATTCTAGGAGCTCAAGCGAATGGAATGAACTCTGCCTAATGATAATGGCAATTGTCAGAACATACGTTCTAGAGTCGGGGCGG
DB_ADD2_rs17698193	-	A	G	rs17698193	GCCGTGTAATTCTAGGAGCTCACCCTCTGAGGTTCCAACTCAGTCATTCTTTGTCCAGCAGAGGAGAATCAGCGTTCTAGAGTCGGGGCGG	GCCGTGTAATTCTAGGAGCTCACCCTCTGAGGTTCCAACTCAGTCACTCTTTGTCCAGCAGAGGAGAATCAGCGTTCTAGAGTCGGGGCGG
DB_JMJD6_rs2240773	-	C	A	rs2240773	GCCGTGTAATTCTAGGAGCTCTAACATATCTGATAGGCCCAAGTCAGCTCTGGATAGTACAGTGTCTGGATACGTTCTAGAGTCGGGGCGG	GCCGTGTAATTCTAGGAGCTCTAACATATCTGATAGGCCCAAGTCATCTCTGGATAGTACAGTGTCTGGATACGTTCTAGAGTCGGGGCGG
DB_BMPR1B_rs11725366	+	C	T	rs11725366	GCCGTGTAATTCTAGGAGCTCAAGCTCCCAGAAGGAGAGATTGATCCATGTCTGTTTGTAGGACGGAGAAACCGTTCTAGAGTCGGGGCGG	GCCGTGTAATTCTAGGAGCTCAAGCTCCCAGAAGGAGAGATTGATCTATGTCTGTTTGTAGGACGGAGAAACCGTTCTAGAGTCGGGGCGG
DB_BMPR1B_rs56738985	+	G	A	rs56738985	GCCGTGTAATTCTAGGAGCTCTGCCTACTCATTTTATTTTATTCTAGTGATGCTCAATTCACTATTTAATTTCGTTCTAGAGTCGGGGCGG	GCCGTGTAATTCTAGGAGCTCTGCCTACTCATTTTATTTTATTCTAATGATGCTCAATTCACTATTTAATTTCGTTCTAGAGTCGGGGCGG
DB_SLC25A41_rs78695937	-	C	T	rs78695937	GCCGTGTAATTCTAGGAGCTCATTCCTGAAGCTGGGGTTGGTGGTGGGTGGAGGGGGGCAGTGCTGGGTCAGCGTTCTAGAGTCGGGGCGG	GCCGTGTAATTCTAGGAGCTCATTCCTGAAGCTGGGGTTGGTGGTGAGTGGAGGGGGGCAGTGCTGGGTCAGCGTTCTAGAGTCGGGGCGG
DB_TNFAIP2_rs1803188	+	T	A	rs1803188	GCCGTGTAATTCTAGGAGCTCTTGATATTGttaatataataataattattttttaGAGTACTGCTTTTGTATCGTTCTAGAGTCGGGGCGG	GCCGTGTAATTCTAGGAGCTCTTGATATTGttaatataataataatAattttttaGAGTACTGCTTTTGTATCGTTCTAGAGTCGGGGCGG
DB_SVOP_rs59054390	-	G	A	rs59054390	GCCGTGTAATTCTAGGAGCTCCTGAGTAGCTGGGATTACAGGTGCCCGCCTTGATGCTTGGCTAATTTTTGTCGTTCTAGAGTCGGGGCGG	GCCGTGTAATTCTAGGAGCTCCTGAGTAGCTGGGATTACAGGTGCCTGCCTTGATGCTTGGCTAATTTTTGTCGTTCTAGAGTCGGGGCGG
DB_PTPRC_rs78958674	+	G	A	rs78958674	GCCGTGTAATTCTAGGAGCTCcaggaagcagccagcacgagagaaagatgaagaccagaagactcagcaagcCGTTCTAGAGTCGGGGCGG	GCCGTGTAATTCTAGGAGCTCcaggaagcagccagcacgagagaaaAatgaagaccagaagactcagcaagcCGTTCTAGAGTCGGGGCGG
DB_HTATIP2_rs3781679	+	T	C	rs3781679	GCCGTGTAATTCTAGGAGCTCATGGCTCTCTCAAGCCATGACCACATTGGAGAAATGGTTTTTATTGTCAACCGTTCTAGAGTCGGGGCGG	GCCGTGTAATTCTAGGAGCTCATGGCTCTCTCAAGCCATGACCACACTGGAGAAATGGTTTTTATTGTCAACCGTTCTAGAGTCGGGGCGG
DB_KIF6_rs72858444	-	C	T	rs72858444	GCCGTGTAATTCTAGGAGCTCACTTGTGGGGATTTGGGCCATGTGAGCATGTGGGGGAGACAGTGTTCCTTCCGTTCTAGAGTCGGGGCGG	GCCGTGTAATTCTAGGAGCTCACTTGTGGGGATTTGGGCCATGTGAACATGTGGGGGAGACAGTGTTCCTTCCGTTCTAGAGTCGGGGCGG
DB_KIF6_rs72858448	-	C	T	rs72858448	GCCGTGTAATTCTAGGAGCTCAGCTTAGGACAATGATGGCAGGTTGGGTATTGGGTGATGGGAAGAGGCAAACGTTCTAGAGTCGGGGCGG	GCCGTGTAATTCTAGGAGCTCAGCTTAGGACAATGATGGCAGGTTGAGTATTGGGTGATGGGAAGAGGCAAACGTTCTAGAGTCGGGGCGG
DB_KIF6_rs72858446	-	C	T	rs72858446	GCCGTGTAATTCTAGGAGCTCGTATTGGGTGATGGGAAGAGGCAAAGGACGTGGAGCTTGGCAAAAAGGGGACGTTCTAGAGTCGGGGCGG	GCCGTGTAATTCTAGGAGCTCGTATTGGGTGATGGGAAGAGGCAAAAGACGTGGAGCTTGGCAAAAAGGGGACGTTCTAGAGTCGGGGCGG
DB_KIF6_rs7742057	-	C	A	rs7742057	GCCGTGTAATTCTAGGAGCTCTTCAAGAACAGCCTGTTCAACATGGGGAAACCCCGTCTCTACTAAAAATACCGTTCTAGAGTCGGGGCGG	GCCGTGTAATTCTAGGAGCTCTTCAAGAACAGCCTGTTCAACATGGTGAAACCCCGTCTCTACTAAAAATACCGTTCTAGAGTCGGGGCGG
DB_KIF6_rs56370893	-	G	A	rs56370893	GCCGTGTAATTCTAGGAGCTCGGCTGGTGTGGCATTTCTTTTATGGCACTACCTGGGATTGGGCCACCAGACCGTTCTAGAGTCGGGGCGG	GCCGTGTAATTCTAGGAGCTCGGCTGGTGTGGCATTTCTTTTATGGTACTACCTGGGATTGGGCCACCAGACCGTTCTAGAGTCGGGGCGG
DB_KIF6_rs11756686	-	G	A	rs11756686	GCCGTGTAATTCTAGGAGCTCATAAGCTTTTGAGAATGTGAAATAGCACCATCAAAATATAATGTCAGAGGACGTTCTAGAGTCGGGGCGG	GCCGTGTAATTCTAGGAGCTCATAAGCTTTTGAGAATGTGAAATAGTACCATCAAAATATAATGTCAGAGGACGTTCTAGAGTCGGGGCGG
DB_PLK2_rs32613	-	A	C	rs32613	GCCGTGTAATTCTAGGAGCTCATTCCCCTGTGGCCTGCTGGACTGGTTGGAACCAGAACAGGCTAAGGCATACGTTCTAGAGTCGGGGCGG	GCCGTGTAATTCTAGGAGCTCATTCCCCTGTGGCCTGCTGGACTGGGTGGAACCAGAACAGGCTAAGGCATACGTTCTAGAGTCGGGGCGG
DB_USP12_rs17519439	-	C	A	rs17519439	GCCGTGTAATTCTAGGAGCTCAAAACAGCCTTCCAGTCATTGGCACGCATTTTCTCTTTATTAATTGCACCACGTTCTAGAGTCGGGGCGG	GCCGTGTAATTCTAGGAGCTCAAAACAGCCTTCCAGTCATTGGCACTCATTTTCTCTTTATTAATTGCACCACGTTCTAGAGTCGGGGCGG
DB_ZFP1_rs7206003	+	A	G	rs7206003	GCCGTGTAATTCTAGGAGCTCtttcatagctgcttttagaaatgtaaattgtaacagcctccttggacaacaCGTTCTAGAGTCGGGGCGG	GCCGTGTAATTCTAGGAGCTCtttcatagctgcttttagaaatgtaGattgtaacagcctccttggacaacaCGTTCTAGAGTCGGGGCGG
DB_HHIP_rs62344037	+	C	T	rs62344037	GCCGTGTAATTCTAGGAGCTCAAAAAGACTGTTATCCTGCTACACACTCCTGTGATTTCATTCTCttttattCGTTCTAGAGTCGGGGCGG	GCCGTGTAATTCTAGGAGCTCAAAAAGACTGTTATCCTGCTACACATTCCTGTGATTTCATTCTCttttattCGTTCTAGAGTCGGGGCGG
DB_ZPLD1_rs7647414	+	A	G	rs7647414	GCCGTGTAATTCTAGGAGCTCCCATACTACTAATGTGACCCTGTATATACATGGATAGTATTGAAATATGCTCGTTCTAGAGTCGGGGCGG	GCCGTGTAATTCTAGGAGCTCCCATACTACTAATGTGACCCTGTATGTACATGGATAGTATTGAAATATGCTCGTTCTAGAGTCGGGGCGG
DB_KRTAP5-9_rs2665	+	T	A	rs2665	GCCGTGTAATTCTAGGAGCTCCGTCTTTTTCCAGCCCCTGAGGAAATGGAATGAACCACTCCCTGCCCATTCCGTTCTAGAGTCGGGGCGG	GCCGTGTAATTCTAGGAGCTCCGTCTTTTTCCAGCCCCTGAGGAAAAGGAATGAACCACTCCCTGCCCATTCCGTTCTAGAGTCGGGGCGG
DB_ZNF555_rs10413272	+	A	G	rs10413272	GCCGTGTAATTCTAGGAGCTCttcctaagaaggaaaacaaagatggacttaaggggtgcagagggCCTGGACCGTTCTAGAGTCGGGGCGG	GCCGTGTAATTCTAGGAGCTCttcctaagaaggaaaacaaagatggGcttaaggggtgcagagggCCTGGACCGTTCTAGAGTCGGGGCGG
DB_SUSD5_rs6773595	-	T	C	rs6773595	GCCGTGTAATTCTAGGAGCTCACTAGAGCATGACGCAGGTGGACTGAGGCTCATCATTTTTTCCTCAGCCCTCGTTCTAGAGTCGGGGCGG	GCCGTGTAATTCTAGGAGCTCACTAGAGCATGACGCAGGTGGACTGGGGCTCATCATTTTTTCCTCAGCCCTCGTTCTAGAGTCGGGGCGG
DB_CGNL1_rs11856	+	G	A	rs11856	GCCGTGTAATTCTAGGAGCTCgttaagagaagggttttcaagtcccggctcatctcaccccagtgactttgaCGTTCTAGAGTCGGGGCGG	GCCGTGTAATTCTAGGAGCTCgttaagagaagggttttcaagtcccAgctcatctcaccccagtgactttgaCGTTCTAGAGTCGGGGCGG
DB_PKD1L2_rs1901817	-	A	C	rs1901817	GCCGTGTAATTCTAGGAGCTCGTGTTCAGTGACTAATGAAGCTGGCTTATAAACACCCCAGCTACCTCACCCCGTTCTAGAGTCGGGGCGG	GCCGTGTAATTCTAGGAGCTCGTGTTCAGTGACTAATGAAGCTGGCGTATAAACACCCCAGCTACCTCACCCCGTTCTAGAGTCGGGGCGG
DB_PKD1L2_rs1901818	-	C	G	rs1901818	GCCGTGTAATTCTAGGAGCTCTCTTCTCTGACCCTCAGAGCCTACTGTACCTGCCCATATGGCTGTGAATTCCGTTCTAGAGTCGGGGCGG	GCCGTGTAATTCTAGGAGCTCTCTTCTCTGACCCTCAGAGCCTACTCTACCTGCCCATATGGCTGTGAATTCCGTTCTAGAGTCGGGGCGG
DB_IL15_rs10833	+	T	C	rs10833	GCCGTGTAATTCTAGGAGCTCAACTATATGTGAATCCTCTTCTTTATACTGTAATTTAGTTATTGATGTATACGTTCTAGAGTCGGGGCGG	GCCGTGTAATTCTAGGAGCTCAACTATATGTGAATCCTCTTCTTTACACTGTAATTTAGTTATTGATGTATACGTTCTAGAGTCGGGGCGG
DB_CCDC42_rs1971773	-	C	T	rs1971773	GCCGTGTAATTCTAGGAGCTCGAGGGACACCTGCTTATTTTCCCCCGTGGGCCTCACTCTATCCCTGAAAACCGTTCTAGAGTCGGGGCGG	GCCGTGTAATTCTAGGAGCTCGAGGGACACCTGCTTATTTTCCCCCATGGGCCTCACTCTATCCCTGAAAACCGTTCTAGAGTCGGGGCGG
DB_LCLAT1_rs2602794	+	G	T	rs2602794	GCCGTGTAATTCTAGGAGCTCCTTAGAATTAATGCTAAAGTGTCAGGAAGAAATTAATTTAGCTTCAATAATCGTTCTAGAGTCGGGGCGG	GCCGTGTAATTCTAGGAGCTCCTTAGAATTAATGCTAAAGTGTCAGTAAGAAATTAATTTAGCTTCAATAATCGTTCTAGAGTCGGGGCGG
DB_KDSR_rs1138488	-	C	G	rs1138488	GCCGTGTAATTCTAGGAGCTCTGTCTCTCTGTCTCTCTGTCTCTCTGTCTCTCTCTCTCTCTCTCTTTCTTTCGTTCTAGAGTCGGGGCGG	GCCGTGTAATTCTAGGAGCTCTGTCTCTCTGTCTCTCTGTCTCTCTCTCTCTCTCTCTCTCTCTCTTTCTTTCGTTCTAGAGTCGGGGCGG
DB_MYCT1_rs9397552	+	T	G	rs9397552	GCCGTGTAATTCTAGGAGCTCtaccacaccgggttgaatttttttttaattttagtagagatgaagtgtcacCGTTCTAGAGTCGGGGCGG	GCCGTGTAATTCTAGGAGCTCtaccacaccgggttgaattttttttGaattttagtagagatgaagtgtcacCGTTCTAGAGTCGGGGCGG
DB_ST8SIA4_rs1423380	-	T	C	rs1423380	GCCGTGTAATTCTAGGAGCTCGAAAAACACAGTCTCTTGAAGATATACTGGAATACATTATTTTTGAATATTCGTTCTAGAGTCGGGGCGG	GCCGTGTAATTCTAGGAGCTCGAAAAACACAGTCTCTTGAAGATATGCTGGAATACATTATTTTTGAATATTCGTTCTAGAGTCGGGGCGG
DB_PKD1L2_rs12934430	-	T	C	rs12934430	GCCGTGTAATTCTAGGAGCTCTGAATTCATGCAGTGTTCAGTGACTAATGAAGCTGGCTTATAAACACCCCACGTTCTAGAGTCGGGGCGG	GCCGTGTAATTCTAGGAGCTCTGAATTCATGCAGTGTTCAGTGACTGATGAAGCTGGCTTATAAACACCCCACGTTCTAGAGTCGGGGCGG
DB_BNIP3L_rs12165	+	C	T	rs12165	GCCGTGTAATTCTAGGAGCTCTAAAACTAGCAATCTATAAAGTGCACCAGGTCAACTTGAATAAAAACACTACGTTCTAGAGTCGGGGCGG	GCCGTGTAATTCTAGGAGCTCTAAAACTAGCAATCTATAAAGTGCATCAGGTCAACTTGAATAAAAACACTACGTTCTAGAGTCGGGGCGG
DB_GNG13_rs2891064	-	A	G	rs2891064	GCCGTGTAATTCTAGGAGCTCCCACTCCCACCATCCTGTGAGCCCATGCCCGGCCCCACTCACACCAACCTGCGTTCTAGAGTCGGGGCGG	GCCGTGTAATTCTAGGAGCTCCCACTCCCACCATCCTGTGAGCCCACGCCCGGCCCCACTCACACCAACCTGCGTTCTAGAGTCGGGGCGG
DB_LHCGR_rs62137532	-	C	G	rs62137532	GCCGTGTAATTCTAGGAGCTCTGGCATAAATACTGAAGTTGAGAGTGTTTAGAAATTTTTATAGAAATTTTGCGTTCTAGAGTCGGGGCGG	GCCGTGTAATTCTAGGAGCTCTGGCATAAATACTGAAGTTGAGAGTCTTTAGAAATTTTTATAGAAATTTTGCGTTCTAGAGTCGGGGCGG
DB_CRKL_rs2285547	+	C	T	rs2285547	GCCGTGTAATTCTAGGAGCTCCAAATTACGTACTAGAGGGCATTGACTGGTTAAAAACTTGTGTATCCCGGGCGTTCTAGAGTCGGGGCGG	GCCGTGTAATTCTAGGAGCTCCAAATTACGTACTAGAGGGCATTGATTGGTTAAAAACTTGTGTATCCCGGGCGTTCTAGAGTCGGGGCGG
DB_TMEM196_rs2285924	-	A	T	rs2285924	GCCGTGTAATTCTAGGAGCTCCTATTTAAATCAGCTCACTTAAAATTCTGGCTGTCATCTATTCAACAGAAACGTTCTAGAGTCGGGGCGG	GCCGTGTAATTCTAGGAGCTCCTATTTAAATCAGCTCACTTAAAATACTGGCTGTCATCTATTCAACAGAAACGTTCTAGAGTCGGGGCGG
DB_KIF6_rs56979582	-	A	C	rs56979582	GCCGTGTAATTCTAGGAGCTCGCCAAATTAGTCCTAGATGATAGATTGCTCTGGTCCCACCTAACAAAGCTTCGTTCTAGAGTCGGGGCGG	GCCGTGTAATTCTAGGAGCTCGCCAAATTAGTCCTAGATGATAGATGGCTCTGGTCCCACCTAACAAAGCTTCGTTCTAGAGTCGGGGCGG
DB_KIF6_rs11756848	-	A	G	rs11756848	GCCGTGTAATTCTAGGAGCTCGAGTTTTAGAAAGCAGATAGAGAAATTGTGGTATACTGAATACATCATTTTCGTTCTAGAGTCGGGGCGG	GCCGTGTAATTCTAGGAGCTCGAGTTTTAGAAAGCAGATAGAGAAACTGTGGTATACTGAATACATCATTTTCGTTCTAGAGTCGGGGCGG
DB_KIF6_rs60227351	-	T	C	rs60227351	GCCGTGTAATTCTAGGAGCTCGGGTGGACGGAGGTTGGAGGAGGGAAGTTAAAATGTAGCTTGCCCAGATCTCGTTCTAGAGTCGGGGCGG	GCCGTGTAATTCTAGGAGCTCGGGTGGACGGAGGTTGGAGGAGGGAGGTTAAAATGTAGCTTGCCCAGATCTCGTTCTAGAGTCGGGGCGG
DB_KIF6_rs72858451	-	T	G	rs72858451	GCCGTGTAATTCTAGGAGCTCAACAAGTAAGCAAGACAATCTGATTAAGAAGGAGTTGGGGTTAGCTGGGCACGTTCTAGAGTCGGGGCGG	GCCGTGTAATTCTAGGAGCTCAACAAGTAAGCAAGACAATCTGATTCAGAAGGAGTTGGGGTTAGCTGGGCACGTTCTAGAGTCGGGGCGG
DB_KIF6_rs16891940	-	C	G	rs16891940	GCCGTGTAATTCTAGGAGCTCGAGCCACGGATGACAAGAAGTATCTGAGTTCACTCTAGGCCAAAATGTGGGCGTTCTAGAGTCGGGGCGG	GCCGTGTAATTCTAGGAGCTCGAGCCACGGATGACAAGAAGTATCTCAGTTCACTCTAGGCCAAAATGTGGGCGTTCTAGAGTCGGGGCGG
DB_KIF6_rs78824997	-	T	C	rs78824997	GCCGTGTAATTCTAGGAGCTCAGAGAGAGGAGAAAAAAGAGAGAGAAAGAGAGAGAGCATGCTCTGGAGATCCGTTCTAGAGTCGGGGCGG	GCCGTGTAATTCTAGGAGCTCAGAGAGAGGAGAAAAAAGAGAGAGAGAGAGAGAGAGCATGCTCTGGAGATCCGTTCTAGAGTCGGGGCGG
DB_KIF6_rs11756084	-	A	G	rs11756084	GCCGTGTAATTCTAGGAGCTCCCGTCTCTACTAAAAATACAAAAAATAGCCGGGCATGGTGTTGCGTACCTGCGTTCTAGAGTCGGGGCGG	GCCGTGTAATTCTAGGAGCTCCCGTCTCTACTAAAAATACAAAAAACAGCCGGGCATGGTGTTGCGTACCTGCGTTCTAGAGTCGGGGCGG
DB_SIRPA_rs1057124	+	T	C	rs1057124	GCCGTGTAATTCTAGGAGCTCGGCCCCCTCCCCCCACATTGCCACATACCTGGAGGCTGACGTTGCCAAACCCGTTCTAGAGTCGGGGCGG	GCCGTGTAATTCTAGGAGCTCGGCCCCCTCCCCCCACATTGCCACACACCTGGAGGCTGACGTTGCCAAACCCGTTCTAGAGTCGGGGCGG
DB_NRIP2_rs2334868	-	A	G	rs2334868	GCCGTGTAATTCTAGGAGCTCCTGATTTCTAGAACTATCCACCTCATTAGGCCTTCTTCCTATCCCCATCTCCGTTCTAGAGTCGGGGCGG	GCCGTGTAATTCTAGGAGCTCCTGATTTCTAGAACTATCCACCTCACTAGGCCTTCTTCCTATCCCCATCTCCGTTCTAGAGTCGGGGCGG
DB_QSOX2_rs3811126	-	C	G	rs3811126	GCCGTGTAATTCTAGGAGCTCGCTCTCCTTGTTCCTCCGGGTGTTCGACACCAGACGTGGGGATTTCAACAGCGTTCTAGAGTCGGGGCGG	GCCGTGTAATTCTAGGAGCTCGCTCTCCTTGTTCCTCCGGGTGTTCCACACCAGACGTGGGGATTTCAACAGCGTTCTAGAGTCGGGGCGG
EEG_KLHL9_rs77895351	-	G	A	rs77895351	GCCGTGTAATTCTAGGAGCTCTTGGCTTCTAGGGGTCTGAACCTTACTGCCCATACAAGTGTTGATTCATTTCGTTCTAGAGTCGGGGCGG	GCCGTGTAATTCTAGGAGCTCTTGGCTTCTAGGGGTCTGAACCTTATTGCCCATACAAGTGTTGATTCATTTCGTTCTAGAGTCGGGGCGG
EEG_IFNLR1_rs11249009	-	G	T	rs11249009	GCCGTGTAATTCTAGGAGCTCGAGCCTCCGTACCTCCCCTGGGCGGCGGAGGGGCATTGCACTTCCGGGAAGCGTTCTAGAGTCGGGGCGG	GCCGTGTAATTCTAGGAGCTCGAGCCTCCGTACCTCCCCTGGGCGGAGGAGGGGCATTGCACTTCCGGGAAGCGTTCTAGAGTCGGGGCGG
EEG_INTS6_rs117986217	-	T	C	rs117986217	GCCGTGTAATTCTAGGAGCTCCAACACCTTTTCCTTTATCACTAGGATTGTGGATGGCACGAAGCTGAAGCTCGTTCTAGAGTCGGGGCGG	GCCGTGTAATTCTAGGAGCTCCAACACCTTTTCCTTTATCACTAGGGTTGTGGATGGCACGAAGCTGAAGCTCGTTCTAGAGTCGGGGCGG
EEG_DKK3_rs8169	-	T	A	rs8169	GCCGTGTAATTCTAGGAGCTCCAGGGCTGTGTGAAACATGGTTGTAATATGCGACTGCGAACACTGAACTCTCGTTCTAGAGTCGGGGCGG	GCCGTGTAATTCTAGGAGCTCCAGGGCTGTGTGAAACATGGTTGTATTATGCGACTGCGAACACTGAACTCTCGTTCTAGAGTCGGGGCGG
EEG_ENKUR_rs2307047	-	G	A	rs2307047	GCCGTGTAATTCTAGGAGCTCCACTGTAACTGGCATTCCCATAGTACTGAGGTACTAGAGACCTCTGAGATCCGTTCTAGAGTCGGGGCGG	GCCGTGTAATTCTAGGAGCTCCACTGTAACTGGCATTCCCATAGTATTGAGGTACTAGAGACCTCTGAGATCCGTTCTAGAGTCGGGGCGG
EEG_CD180_rs2230525	-	T	C	rs2230525	GCCGTGTAATTCTAGGAGCTCGCTTAGCAAAATTGCTCTAAGTGAAAGAACTGTCATCTGCTGGTGACCAGACGTTCTAGAGTCGGGGCGG	GCCGTGTAATTCTAGGAGCTCGCTTAGCAAAATTGCTCTAAGTGAAGGAACTGTCATCTGCTGGTGACCAGACGTTCTAGAGTCGGGGCGG
EEG_COL14A1_rs1129353	+	G	A	rs1129353	GCCGTGTAATTCTAGGAGCTCAATATGTCACTTACTCCTACTTGCTGTAGGAATAACCTTGCTGATAAGAAACGTTCTAGAGTCGGGGCGG	GCCGTGTAATTCTAGGAGCTCAATATGTCACTTACTCCTACTTGCTATAGGAATAACCTTGCTGATAAGAAACGTTCTAGAGTCGGGGCGG
EEG_TPRG1_rs7622211	+	G	T	rs7622211	GCCGTGTAATTCTAGGAGCTCAGTATTTCCGAAAATTTAAAAGCTTGATTGGACTGATAGATACACACTTTACGTTCTAGAGTCGGGGCGG	GCCGTGTAATTCTAGGAGCTCAGTATTTCCGAAAATTTAAAAGCTTTATTGGACTGATAGATACACACTTTACGTTCTAGAGTCGGGGCGG
EEG_FAM155A_rs116672083	-	C	T	rs116672083	GCCGTGTAATTCTAGGAGCTCCTTTCCTTTCCCTCGCCCTCTTCTCGTCCCCTAAGCAAACAACATCCGCTTCGTTCTAGAGTCGGGGCGG	GCCGTGTAATTCTAGGAGCTCCTTTCCTTTCCCTCGCCCTCTTCTCATCCCCTAAGCAAACAACATCCGCTTCGTTCTAGAGTCGGGGCGG
EEG_AIFM2_rs188280817	-	C	T	rs188280817	GCCGTGTAATTCTAGGAGCTCGAGGCCAGGCGGGAGAACTACCGCAGCAGGTGGGCGTACGGACTGCTTGGCCGTTCTAGAGTCGGGGCGG	GCCGTGTAATTCTAGGAGCTCGAGGCCAGGCGGGAGAACTACCGCAACAGGTGGGCGTACGGACTGCTTGGCCGTTCTAGAGTCGGGGCGG
EEG_MYO3B_rs559704934	+	A	C	rs559704934	GCCGTGTAATTCTAGGAGCTCgggcgacagggcaagactctgtctcaaaaaaaaaaaaaaaaaaaaaaaaaaCGTTCTAGAGTCGGGGCGG	GCCGTGTAATTCTAGGAGCTCgggcgacagggcaagactctgtctcCaaaaaaaaaaaaaaaaaaaaaaaaaCGTTCTAGAGTCGGGGCGG
EEG_ADAMTS17_rs146418744	-	G	A	rs146418744	GCCGTGTAATTCTAGGAGCTCCCTGGCACGGAGCAGCCTGATGTGCCAGGACCAGGGGAGGAACGCCATCTGCGTTCTAGAGTCGGGGCGG	GCCGTGTAATTCTAGGAGCTCCCTGGCACGGAGCAGCCTGATGTGCTAGGACCAGGGGAGGAACGCCATCTGCGTTCTAGAGTCGGGGCGG
EEG_PBLD_rs736535	-	G	A	rs736535	GCCGTGTAATTCTAGGAGCTCCAGCCTAGAGGTGGTTATGCTGTGACGCTGCTGTCTCTAACCACCAAGTATCGTTCTAGAGTCGGGGCGG	GCCGTGTAATTCTAGGAGCTCCAGCCTAGAGGTGGTTATGCTGTGATGCTGCTGTCTCTAACCACCAAGTATCGTTCTAGAGTCGGGGCGG
EEG_AP4S1_rs8005747	+	T	C	rs8005747	GCCGTGTAATTCTAGGAGCTCtatctctacaaaaaataaataggtgtgatggctcatgcctgtaatcctagtCGTTCTAGAGTCGGGGCGG	GCCGTGTAATTCTAGGAGCTCtatctctacaaaaaataaataggtgCgatggctcatgcctgtaatcctagtCGTTCTAGAGTCGGGGCGG
EEG_MAPT_rs7521	+	A	G	rs7521	GCCGTGTAATTCTAGGAGCTCCTGCGTGTCCCATCTACAGACCTGCAGCTTCATAAAACTTCTGATTTCTCTCGTTCTAGAGTCGGGGCGG	GCCGTGTAATTCTAGGAGCTCCTGCGTGTCCCATCTACAGACCTGCGGCTTCATAAAACTTCTGATTTCTCTCGTTCTAGAGTCGGGGCGG
EEG_DENND1B_rs12132165	-	G	A	rs12132165	GCCGTGTAATTCTAGGAGCTCGGATTGTGGGTTTTGAGGAGATGATCACAGAAGTAAAGTGCCATTTTCATCCGTTCTAGAGTCGGGGCGG	GCCGTGTAATTCTAGGAGCTCGGATTGTGGGTTTTGAGGAGATGATTACAGAAGTAAAGTGCCATTTTCATCCGTTCTAGAGTCGGGGCGG
EEG_HAUS6_rs113119868	-	A	T	rs113119868	GCCGTGTAATTCTAGGAGCTCAAATTTATGGAAGTAGATGGCTTAATAGTTATTTCTTTTATCTTGGGCTGCCGTTCTAGAGTCGGGGCGG	GCCGTGTAATTCTAGGAGCTCAAATTTATGGAAGTAGATGGCTTAAAAGTTATTTCTTTTATCTTGGGCTGCCGTTCTAGAGTCGGGGCGG
EEG_SNED1_rs16843242	+	C	T	rs16843242	GCCGTGTAATTCTAGGAGCTCTGGGACCAACCACCTGTGAGTCCTGCGATGCGTTTAAGCAGCCTGTGCCCTCGTTCTAGAGTCGGGGCGG	GCCGTGTAATTCTAGGAGCTCTGGGACCAACCACCTGTGAGTCCTGTGATGCGTTTAAGCAGCCTGTGCCCTCGTTCTAGAGTCGGGGCGG
EEG_DKK3_rs150645922	-	C	T	rs150645922	GCCGTGTAATTCTAGGAGCTCTCAACCACGTGGAGAAAATCAAACCGAGCAGGGCTGTGTGAAACATGGTTGCGTTCTAGAGTCGGGGCGG	GCCGTGTAATTCTAGGAGCTCTCAACCACGTGGAGAAAATCAAACCAAGCAGGGCTGTGTGAAACATGGTTGCGTTCTAGAGTCGGGGCGG
EEG_BHLHE41_rs76306214	-	T	C	rs76306214	GCCGTGTAATTCTAGGAGCTCTATTTTCTAATGTTCAGCTTTCTAAAAGGCATATATTTTTCAAAGAAGTGACGTTCTAGAGTCGGGGCGG	GCCGTGTAATTCTAGGAGCTCTATTTTCTAATGTTCAGCTTTCTAAGAGGCATATATTTTTCAAAGAAGTGACGTTCTAGAGTCGGGGCGG
EEG_TDRP_rs74451014	-	C	G	rs74451014	GCCGTGTAATTCTAGGAGCTCTCTTTTTTATTAGGCTCATATGTTTGTTCTTGCAAAGCGAGATGCCTATTGCGTTCTAGAGTCGGGGCGG	GCCGTGTAATTCTAGGAGCTCTCTTTTTTATTAGGCTCATATGTTTCTTCTTGCAAAGCGAGATGCCTATTGCGTTCTAGAGTCGGGGCGG
EEG_TBC1D2B_rs56367308	-	G	T	rs56367308	GCCGTGTAATTCTAGGAGCTCAGTCTGCTCGAATCAAGTGTTGGAACCCCCCCCACCCCTCAGCCCATCGTGCGTTCTAGAGTCGGGGCGG	GCCGTGTAATTCTAGGAGCTCAGTCTGCTCGAATCAAGTGTTGGAAACCCCCCCACCCCTCAGCCCATCGTGCGTTCTAGAGTCGGGGCGG
EEG_VAPB_rs6015274	+	T	C	rs6015274	GCCGTGTAATTCTAGGAGCTCGAATTAGTTTATTAGAAAATGTCTGTGTTAAATCCGTAGAAAAGGAAGAAACGTTCTAGAGTCGGGGCGG	GCCGTGTAATTCTAGGAGCTCGAATTAGTTTATTAGAAAATGTCTGCGTTAAATCCGTAGAAAAGGAAGAAACGTTCTAGAGTCGGGGCGG
EEG_TCP1_rs15982	-	T	C	rs15982	GCCGTGTAATTCTAGGAGCTCTAGCCCCTCCTTCAATATTGACCTAACGGGGGAGAAAAGATTTAGATTGTTCGTTCTAGAGTCGGGGCGG	GCCGTGTAATTCTAGGAGCTCTAGCCCCTCCTTCAATATTGACCTAGCGGGGGAGAAAAGATTTAGATTGTTCGTTCTAGAGTCGGGGCGG
EEG_VAPB_rs7400	+	G	C	rs7400	GCCGTGTAATTCTAGGAGCTCATAAAAGACCAACCCAGTTCTGTTTGACTATGTAGCATCTTGAAAAGAAAACGTTCTAGAGTCGGGGCGG	GCCGTGTAATTCTAGGAGCTCATAAAAGACCAACCCAGTTCTGTTTCACTATGTAGCATCTTGAAAAGAAAACGTTCTAGAGTCGGGGCGG
EEG_HOXD10_rs61070787	+	G	T	rs61070787	GCCGTGTAATTCTAGGAGCTCgccAGGATTGGAGAGGGGGCACCGCGTTCCAGGGCCCAGTGCTGGAGGACTCGTTCTAGAGTCGGGGCGG	GCCGTGTAATTCTAGGAGCTCgccAGGATTGGAGAGGGGGCACCGCTTTCCAGGGCCCAGTGCTGGAGGACTCGTTCTAGAGTCGGGGCGG
EEG_GPR137B_rs76391376	+	C	G	rs76391376	GCCGTGTAATTCTAGGAGCTCTAGCTGACTTATCCTATTAAACCTCCTCTGCTATGTTCACAGATTCTGCATCGTTCTAGAGTCGGGGCGG	GCCGTGTAATTCTAGGAGCTCTAGCTGACTTATCCTATTAAACCTCGTCTGCTATGTTCACAGATTCTGCATCGTTCTAGAGTCGGGGCGG
EEG_SHPK_rs460716	-	A	G	rs460716	GCCGTGTAATTCTAGGAGCTCTCTGGGATGCAAACCGTCCCTGTGTTCCCCACGTCCAGGCCGTAGATGCTCCGTTCTAGAGTCGGGGCGG	GCCGTGTAATTCTAGGAGCTCTCTGGGATGCAAACCGTCCCTGTGTCCCCCACGTCCAGGCCGTAGATGCTCCGTTCTAGAGTCGGGGCGG
EEG_C19orf54_rs147072628	-	C	T	rs147072628	GCCGTGTAATTCTAGGAGCTCGACTGCAGCCATTAGCTGCGGCTGCGGTCTCAGGCTGCAGCCTAGCTCGGTCGTTCTAGAGTCGGGGCGG	GCCGTGTAATTCTAGGAGCTCGACTGCAGCCATTAGCTGCGGCTGCAGTCTCAGGCTGCAGCCTAGCTCGGTCGTTCTAGAGTCGGGGCGG
EEG_SLC28A1_rs74024768	+	G	A	rs74024768	GCCGTGTAATTCTAGGAGCTCCTCAGGGTCACTTCTGCCTCCTCCCGTTTCCCCTCCACATCCAAACAGCACCGTTCTAGAGTCGGGGCGG	GCCGTGTAATTCTAGGAGCTCCTCAGGGTCACTTCTGCCTCCTCCCATTTCCCCTCCACATCCAAACAGCACCGTTCTAGAGTCGGGGCGG
EEG_CSF2RB_rs6000496	+	G	C	rs6000496	GCCGTGTAATTCTAGGAGCTCTAGAGAAGTTAACGGCCCAAGTGGTGGGCAGGCTGGCGGGACCTGGGGAACCGTTCTAGAGTCGGGGCGG	GCCGTGTAATTCTAGGAGCTCTAGAGAAGTTAACGGCCCAAGTGGTCGGCAGGCTGGCGGGACCTGGGGAACCGTTCTAGAGTCGGGGCGG
EEG_SPRYD3_rs12822869	-	G	A	rs12822869	GCCGTGTAATTCTAGGAGCTCATACAGCCGATAAAGATGGAGTTTCCGTATTTATCAGTATGGCCGGAACCACGTTCTAGAGTCGGGGCGG	GCCGTGTAATTCTAGGAGCTCATACAGCCGATAAAGATGGAGTTTCTGTATTTATCAGTATGGCCGGAACCACGTTCTAGAGTCGGGGCGG
EEG_ESR1_rs9341078	+	C	A	rs9341078	GCCGTGTAATTCTAGGAGCTCGAGGCTAGGTCATCCAAAGAGAAGACCCTATCAATGTAGGTTGCAAAATCTCGTTCTAGAGTCGGGGCGG	GCCGTGTAATTCTAGGAGCTCGAGGCTAGGTCATCCAAAGAGAAGAACCTATCAATGTAGGTTGCAAAATCTCGTTCTAGAGTCGGGGCGG
EEG_ZNF701_rs55893690	+	A	G	rs55893690	GCCGTGTAATTCTAGGAGCTCGGCTTTTCCTGTAGGACAGGGAGGTATTTAGTTGTAGTTTGAACTTTAAAGCGTTCTAGAGTCGGGGCGG	GCCGTGTAATTCTAGGAGCTCGGCTTTTCCTGTAGGACAGGGAGGTGTTTAGTTGTAGTTTGAACTTTAAAGCGTTCTAGAGTCGGGGCGG
EEG_ENAM_rs76219814	+	G	A	rs76219814	GCCGTGTAATTCTAGGAGCTCgggatcttagaggtagattatccaggccatcccctactgcttacaTTCCCCCGTTCTAGAGTCGGGGCGG	GCCGTGTAATTCTAGGAGCTCgggatcttagaggtagattatccagAccatcccctactgcttacaTTCCCCCGTTCTAGAGTCGGGGCGG
EEG_PLB1_rs1052358	+	C	T	rs1052358	GCCGTGTAATTCTAGGAGCTCAACTCCCTATAGCCACTCTCTTCACCGCCCTCTGCCCCAGCCACTCCCGGCCGTTCTAGAGTCGGGGCGG	GCCGTGTAATTCTAGGAGCTCAACTCCCTATAGCCACTCTCTTCACTGCCCTCTGCCCCAGCCACTCCCGGCCGTTCTAGAGTCGGGGCGG
EEG_FUT7_rs13301354	-	T	C	rs13301354	GCCGTGTAATTCTAGGAGCTCGGAGGGAGGGCGGTGGACAATAAACATCTGAGCAGTGCCTCGTGGGTCTGGCGTTCTAGAGTCGGGGCGG	GCCGTGTAATTCTAGGAGCTCGGAGGGAGGGCGGTGGACAATAAACGTCTGAGCAGTGCCTCGTGGGTCTGGCGTTCTAGAGTCGGGGCGG
EEG_CPAMD8_rs773901	-	T	G	rs773901	GCCGTGTAATTCTAGGAGCTCAAATGATCACTCCAGGATATTGACAAGAATACACGTTACTGATCTTACTCACGTTCTAGAGTCGGGGCGG	GCCGTGTAATTCTAGGAGCTCAAATGATCACTCCAGGATATTGACACGAATACACGTTACTGATCTTACTCACGTTCTAGAGTCGGGGCGG
EEG_RSU1_rs74125978	-	C	T	rs74125978	GCCGTGTAATTCTAGGAGCTCTTTTGTCACGGCGGAAAATCTGCTCGCATCGAAGCATTCTTCTAAGCGACTCGTTCTAGAGTCGGGGCGG	GCCGTGTAATTCTAGGAGCTCTTTTGTCACGGCGGAAAATCTGCTCACATCGAAGCATTCTTCTAAGCGACTCGTTCTAGAGTCGGGGCGG
EEG_EIF2AK1_rs3801031	-	G	A	rs3801031	GCCGTGTAATTCTAGGAGCTCATATGAATGACATGAACTCGCTTATCTCCATATCAACATAAACCAGAAGAGCGTTCTAGAGTCGGGGCGG	GCCGTGTAATTCTAGGAGCTCATATGAATGACATGAACTCGCTTATTTCCATATCAACATAAACCAGAAGAGCGTTCTAGAGTCGGGGCGG
EEG_C19orf25_rs45441601	-	T	C	rs45441601	GCCGTGTAATTCTAGGAGCTCATCCTAAATAGCAACTTGAGTGGAAACCTGGGCAAGGCGGCCCAGAGGCTGCGTTCTAGAGTCGGGGCGG	GCCGTGTAATTCTAGGAGCTCATCCTAAATAGCAACTTGAGTGGAAGCCTGGGCAAGGCGGCCCAGAGGCTGCGTTCTAGAGTCGGGGCGG
EEG_C9orf85_rs13302324	+	G	A	rs13302324	GCCGTGTAATTCTAGGAGCTCTACATTGCCTCAAAAATTGGTCCTCGGTAAGTGCCTTTTGATAAATGATCTCGTTCTAGAGTCGGGGCGG	GCCGTGTAATTCTAGGAGCTCTACATTGCCTCAAAAATTGGTCCTCAGTAAGTGCCTTTTGATAAATGATCTCGTTCTAGAGTCGGGGCGG
EEG_BMP8B_rs804252	-	T	C	rs804252	GCCGTGTAATTCTAGGAGCTCATCCTGGCCAACACAGTGAAACCCCATCTGTACTAAAAATACAAGATTACCCGTTCTAGAGTCGGGGCGG	GCCGTGTAATTCTAGGAGCTCATCCTGGCCAACACAGTGAAACCCCGTCTGTACTAAAAATACAAGATTACCCGTTCTAGAGTCGGGGCGG
EEG_CCDC146_rs1133045	+	A	G	rs1133045	GCCGTGTAATTCTAGGAGCTCAACAAATCCAGGCCTCTCAAGGAAAAGACTTCAACCAGGCTTCCTTGTACCCGTTCTAGAGTCGGGGCGG	GCCGTGTAATTCTAGGAGCTCAACAAATCCAGGCCTCTCAAGGAAAGGACTTCAACCAGGCTTCCTTGTACCCGTTCTAGAGTCGGGGCGG
EEG_FARSB_rs3211018	-	T	C	rs3211018	GCCGTGTAATTCTAGGAGCTCGGTAGAGACCATCCTTTCCCTGCATATTAGGCCAGCTTGTGCCATATACCACGTTCTAGAGTCGGGGCGG	GCCGTGTAATTCTAGGAGCTCGGTAGAGACCATCCTTTCCCTGCATGTTAGGCCAGCTTGTGCCATATACCACGTTCTAGAGTCGGGGCGG
EEG_TMEM231_rs55722812	-	G	A	rs55722812	GCCGTGTAATTCTAGGAGCTCAGTGTGCTATGATTGCACCACTGTACTGTAGCCTGGGTGACAGAGTGAGACCGTTCTAGAGTCGGGGCGG	GCCGTGTAATTCTAGGAGCTCAGTGTGCTATGATTGCACCACTGTATTGTAGCCTGGGTGACAGAGTGAGACCGTTCTAGAGTCGGGGCGG
EEG_B3GAT1_rs893952	-	T	C	rs893952	GCCGTGTAATTCTAGGAGCTCTGCCCTCCCCAGGCCTCTGGGGCCCACTGGAAAGGGCTCTGACCCCCTGGCCGTTCTAGAGTCGGGGCGG	GCCGTGTAATTCTAGGAGCTCTGCCCTCCCCAGGCCTCTGGGGCCCGCTGGAAAGGGCTCTGACCCCCTGGCCGTTCTAGAGTCGGGGCGG
EEG_RASSF8_rs2669567	+	A	G	rs2669567	GCCGTGTAATTCTAGGAGCTCtgttggtgggaatgtaaatcagtacagctattgtggaaaacagtgtagaggCGTTCTAGAGTCGGGGCGG	GCCGTGTAATTCTAGGAGCTCtgttggtgggaatgtaaatcagtacGgctattgtggaaaacagtgtagaggCGTTCTAGAGTCGGGGCGG
EEG_CXCL16_rs11658971	-	G	A	rs11658971	GCCGTGTAATTCTAGGAGCTCCCTCCCACCTTGGCCTCTGAAGGTGCGAGGATTATAGGCGTCACCTACCACCGTTCTAGAGTCGGGGCGG	GCCGTGTAATTCTAGGAGCTCCCTCCCACCTTGGCCTCTGAAGGTGTGAGGATTATAGGCGTCACCTACCACCGTTCTAGAGTCGGGGCGG
EEG_MAP2K2_rs6630	-	G	T	rs6630	GCCGTGTAATTCTAGGAGCTCAGGAACGGGGGTCTCCTCTCCTGCCCGTCCTGGCCGGGGTGCCTCTGGGGACGTTCTAGAGTCGGGGCGG	GCCGTGTAATTCTAGGAGCTCAGGAACGGGGGTCTCCTCTCCTGCCAGTCCTGGCCGGGGTGCCTCTGGGGACGTTCTAGAGTCGGGGCGG
EEG_FAM69B_rs6873	+	A	G	rs6873	GCCGTGTAATTCTAGGAGCTCGGAGCTGGCCAGGTGCCAGGGTCCAACCCTCCCTCAAGGAATCCTGTCAGACGTTCTAGAGTCGGGGCGG	GCCGTGTAATTCTAGGAGCTCGGAGCTGGCCAGGTGCCAGGGTCCAGCCCTCCCTCAAGGAATCCTGTCAGACGTTCTAGAGTCGGGGCGG
EEG_KLF5_rs9573097	+	C	A	rs9573097	GCCGTGTAATTCTAGGAGCTCCCTGTGTAAAAACAACAAAAACAAACAAAAGCAAGAAAACCACAACTAAAACGTTCTAGAGTCGGGGCGG	GCCGTGTAATTCTAGGAGCTCCCTGTGTAAAAACAACAAAAACAAAAAAAAGCAAGAAAACCACAACTAAAACGTTCTAGAGTCGGGGCGG
EEG_SOX7_rs10110624	-	A	G	rs10110624	GCCGTGTAATTCTAGGAGCTCGGTCAGCCCTCGCGCCCTCTCCTTCTTGTGCCTTGAGTGGCAGAGGAGCCGCGTTCTAGAGTCGGGGCGG	GCCGTGTAATTCTAGGAGCTCGGTCAGCCCTCGCGCCCTCTCCTTCCTGTGCCTTGAGTGGCAGAGGAGCCGCGTTCTAGAGTCGGGGCGG
EEG_ZCCHC17_rs12139997	+	T	C	rs12139997	GCCGTGTAATTCTAGGAGCTCGTTGAGAGTAAGAAACCAGGAGCCTTGTGCCTTGAGACTCCTGGAAAGACTCGTTCTAGAGTCGGGGCGG	GCCGTGTAATTCTAGGAGCTCGTTGAGAGTAAGAAACCAGGAGCCTCGTGCCTTGAGACTCCTGGAAAGACTCGTTCTAGAGTCGGGGCGG
EEG_TMPRSS11E_rs2278920	+	G	C	rs2278920	GCCGTGTAATTCTAGGAGCTCACTTCAAAAACTGGTATCTAAGAGAGAAAAGCCTCATGGAACAGATAACATCGTTCTAGAGTCGGGGCGG	GCCGTGTAATTCTAGGAGCTCACTTCAAAAACTGGTATCTAAGAGACAAAAGCCTCATGGAACAGATAACATCGTTCTAGAGTCGGGGCGG
EEG_AURKA_rs35436934	-	G	A	rs35436934	GCCGTGTAATTCTAGGAGCTCTCAGCTAGCAAACAGTCTTAGGAATCGTGCAGGGGGAGAAATCCTTGAGCCCGTTCTAGAGTCGGGGCGG	GCCGTGTAATTCTAGGAGCTCTCAGCTAGCAAACAGTCTTAGGAATTGTGCAGGGGGAGAAATCCTTGAGCCCGTTCTAGAGTCGGGGCGG
EEG_CCL22_rs658559	+	G	A	rs658559	GCCGTGTAATTCTAGGAGCTCcaaagtgctgggattacaggcgtgagtcactgcgcctggcTTCCTCTTCCTCGTTCTAGAGTCGGGGCGG	GCCGTGTAATTCTAGGAGCTCcaaagtgctgggattacaggcgtgaAtcactgcgcctggcTTCCTCTTCCTCGTTCTAGAGTCGGGGCGG
EEG_TRABD2B_rs7543124	-	A	G	rs7543124	GCCGTGTAATTCTAGGAGCTCCCACCCCTCACAGCGCCCCCTTCAATGACCCAGCTGGGCTTGACTGCTGCCCGTTCTAGAGTCGGGGCGG	GCCGTGTAATTCTAGGAGCTCCCACCCCTCACAGCGCCCCCTTCAACGACCCAGCTGGGCTTGACTGCTGCCCGTTCTAGAGTCGGGGCGG
EEG_PRKD3_rs74446029	-	G	A	rs74446029	GCCGTGTAATTCTAGGAGCTCGCCAGTGCAGGGTCAGTTAATGCTACAGTTACTGTATAGCAAACAGTATCCCGTTCTAGAGTCGGGGCGG	GCCGTGTAATTCTAGGAGCTCGCCAGTGCAGGGTCAGTTAATGCTATAGTTACTGTATAGCAAACAGTATCCCGTTCTAGAGTCGGGGCGG
EEG_C2CD4C_rs7247159	-	A	G	rs7247159	GCCGTGTAATTCTAGGAGCTCTCTCAGGGGTTCAGGAATCCGTGCATGTGGCCAGGGCGGGGCCGTGGACAGCGTTCTAGAGTCGGGGCGG	GCCGTGTAATTCTAGGAGCTCTCTCAGGGGTTCAGGAATCCGTGCACGTGGCCAGGGCGGGGCCGTGGACAGCGTTCTAGAGTCGGGGCGG
EEG_VPS4B_rs80079510	-	T	C	rs80079510	GCCGTGTAATTCTAGGAGCTCCCTCCATTACTTATTAAATACTCCTATTAACAAAAGGTACAAAATAACAGGCGTTCTAGAGTCGGGGCGG	GCCGTGTAATTCTAGGAGCTCCCTCCATTACTTATTAAATACTCCTGTTAACAAAAGGTACAAAATAACAGGCGTTCTAGAGTCGGGGCGG
EEG_ELAVL3_rs138354612	-	C	T	rs138354612	GCCGTGTAATTCTAGGAGCTCGGCGAGGGGGACTTGGGGCTTCCACGTCCCTGGGGGGCAGGGGCCAGGCCACGTTCTAGAGTCGGGGCGG	GCCGTGTAATTCTAGGAGCTCGGCGAGGGGGACTTGGGGCTTCCACATCCCTGGGGGGCAGGGGCCAGGCCACGTTCTAGAGTCGGGGCGG
EEG_MPP4_rs114208884	-	A	G	rs114208884	GCCGTGTAATTCTAGGAGCTCATTGTATGGTTATGTGGTTACCTATTTTAACTTAATTTTTTTTCCTTTACCCGTTCTAGAGTCGGGGCGG	GCCGTGTAATTCTAGGAGCTCATTGTATGGTTATGTGGTTACCTATCTTAACTTAATTTTTTTTCCTTTACCCGTTCTAGAGTCGGGGCGG
EEG_RSAD2_rs150288220	+	G	C	rs150288220	GCCGTGTAATTCTAGGAGCTCccactgcactccagcctggatgacagagcaagactccgtctcaaaaaaaaaCGTTCTAGAGTCGGGGCGG	GCCGTGTAATTCTAGGAGCTCccactgcactccagcctggatgacaCagcaagactccgtctcaaaaaaaaaCGTTCTAGAGTCGGGGCGG
EEG_MMP10_rs17293348	-	T	C	rs17293348	GCCGTGTAATTCTAGGAGCTCGTTAATTTTTCCTGCATGTTCTGTGACTGAAGAAGATGAGCCTTGCAGATACGTTCTAGAGTCGGGGCGG	GCCGTGTAATTCTAGGAGCTCGTTAATTTTTCCTGCATGTTCTGTGGCTGAAGAAGATGAGCCTTGCAGATACGTTCTAGAGTCGGGGCGG
EEG_RGPD4_rs563681173	+	T	C	rs563681173	GCCGTGTAATTCTAGGAGCTCTATTTACAAAAATGGTTCATGTGTATTACCATCATTCTTTTGTCAAAAAGTCGTTCTAGAGTCGGGGCGG	GCCGTGTAATTCTAGGAGCTCTATTTACAAAAATGGTTCATGTGTACTACCATCATTCTTTTGTCAAAAAGTCGTTCTAGAGTCGGGGCGG
EEG_ZNF678_rs12133625	+	A	T	rs12133625	GCCGTGTAATTCTAGGAGCTCtctcaaataacttgatttttattatatttattGTTTATGTTAAAGTATGTGCGTTCTAGAGTCGGGGCGG	GCCGTGTAATTCTAGGAGCTCtctcaaataacttgatttttattatTtttattGTTTATGTTAAAGTATGTGCGTTCTAGAGTCGGGGCGG
EEG_QSOX2_rs3780190	-	A	G	rs3780190	GCCGTGTAATTCTAGGAGCTCCCATGTAATATTGATGTGATTGTTGTCGCTTGAGAAAAAAAGGCAACAGCTCGTTCTAGAGTCGGGGCGG	GCCGTGTAATTCTAGGAGCTCCCATGTAATATTGATGTGATTGTTGCCGCTTGAGAAAAAAAGGCAACAGCTCGTTCTAGAGTCGGGGCGG
EEG_LYNX1_rs62525626	-	G	T	rs62525626	GCCGTGTAATTCTAGGAGCTCGCACCTGCCCCTGCTGTGAATGGGGCATTCGGGGGCGTGAGACCTTTTGGTCGTTCTAGAGTCGGGGCGG	GCCGTGTAATTCTAGGAGCTCGCACCTGCCCCTGCTGTGAATGGGGAATTCGGGGGCGTGAGACCTTTTGGTCGTTCTAGAGTCGGGGCGG
EEG_OSBPL9_rs114768126	+	T	C	rs114768126	GCCGTGTAATTCTAGGAGCTCTTAGTTAGTTATTCAATATACTGGTTACGTAAGGCCTTTCAAGAAGTAGATCGTTCTAGAGTCGGGGCGG	GCCGTGTAATTCTAGGAGCTCTTAGTTAGTTATTCAATATACTGGTCACGTAAGGCCTTTCAAGAAGTAGATCGTTCTAGAGTCGGGGCGG
EEG_C1QTNF7_rs2110362	+	C	A	rs2110362	GCCGTGTAATTCTAGGAGCTCGATTCTAAAGCATTTAAAGACAATTCTAGCAGAATTTATCAAAACAAGATGCGTTCTAGAGTCGGGGCGG	GCCGTGTAATTCTAGGAGCTCGATTCTAAAGCATTTAAAGACAATTATAGCAGAATTTATCAAAACAAGATGCGTTCTAGAGTCGGGGCGG
EEG_CCAR2_rs7846186	+	G	C	rs7846186	GCCGTGTAATTCTAGGAGCTCTCCTGTGAGGGCAGCGGTGGCGCCCGGCAAAGTTGGAGCCCTTGCGGTACCCGTTCTAGAGTCGGGGCGG	GCCGTGTAATTCTAGGAGCTCTCCTGTGAGGGCAGCGGTGGCGCCCCGCAAAGTTGGAGCCCTTGCGGTACCCGTTCTAGAGTCGGGGCGG
EEG_HPDL_rs56015816	+	G	A	rs56015816	GCCGTGTAATTCTAGGAGCTCACAGAACTGAGGAACATCTGCAGGAGGCCCAACTAGTGAAAGGCTTTGCCTCGTTCTAGAGTCGGGGCGG	GCCGTGTAATTCTAGGAGCTCACAGAACTGAGGAACATCTGCAGGAAGCCCAACTAGTGAAAGGCTTTGCCTCGTTCTAGAGTCGGGGCGG
EEG_STKLD1_rs41296107	+	C	T	rs41296107	GCCGTGTAATTCTAGGAGCTCGGAAGGGTCATCCAGCACCAGAATGCGCACCTCACACTCCTCTTAGGTGACCGTTCTAGAGTCGGGGCGG	GCCGTGTAATTCTAGGAGCTCGGAAGGGTCATCCAGCACCAGAATGTGCACCTCACACTCCTCTTAGGTGACCGTTCTAGAGTCGGGGCGG
EEG_CCDC102A_rs9922763	-	G	A	rs9922763	GCCGTGTAATTCTAGGAGCTCGGGGACGGCATCGGCCTGCACCTGACGCTGAACCAGAGCTCAGGAATGTCACGTTCTAGAGTCGGGGCGG	GCCGTGTAATTCTAGGAGCTCGGGGACGGCATCGGCCTGCACCTGATGCTGAACCAGAGCTCAGGAATGTCACGTTCTAGAGTCGGGGCGG
EEG_HUS1_rs3176616	-	G	A	rs3176616	GCCGTGTAATTCTAGGAGCTCGACTACAGGCGCATGCCACCACGCCCGGCTAATTTTTGTATTTTTAGTAGACGTTCTAGAGTCGGGGCGG	GCCGTGTAATTCTAGGAGCTCGACTACAGGCGCATGCCACCACGCCTGGCTAATTTTTGTATTTTTAGTAGACGTTCTAGAGTCGGGGCGG
EEG_CCSER1_rs2271592	+	C	T	rs2271592	GCCGTGTAATTCTAGGAGCTCTGAAAGGAAAGAATAAAGACTCTTTCCATCCAGTTCTCTAGTCTGAAAGGACGTTCTAGAGTCGGGGCGG	GCCGTGTAATTCTAGGAGCTCTGAAAGGAAAGAATAAAGACTCTTTTCATCCAGTTCTCTAGTCTGAAAGGACGTTCTAGAGTCGGGGCGG
EEG_VPS8_rs2271258	+	T	C	rs2271258	GCCGTGTAATTCTAGGAGCTCCTGAGAAGAGGTTCCAAATTGGGCTTCTGTGCCCAGAGCGTCCACAGCACCCGTTCTAGAGTCGGGGCGG	GCCGTGTAATTCTAGGAGCTCCTGAGAAGAGGTTCCAAATTGGGCTCCTGTGCCCAGAGCGTCCACAGCACCCGTTCTAGAGTCGGGGCGG
EEG_MS4A14_rs77025492	+	C	T	rs77025492	GCCGTGTAATTCTAGGAGCTCAAAGCTCTATACCAAGAAGTCCAAACCCAGCACGCAACAGCCCAACATAACCGTTCTAGAGTCGGGGCGG	GCCGTGTAATTCTAGGAGCTCAAAGCTCTATACCAAGAAGTCCAAATCCAGCACGCAACAGCCCAACATAACCGTTCTAGAGTCGGGGCGG
EEG_PLIN1_rs1052700	-	A	T	rs1052700	GCCGTGTAATTCTAGGAGCTCCTCTGATGAACATCCTCTGATGATCTAGGCTCCCAGCAGGCTACTTTGAAGCGTTCTAGAGTCGGGGCGG	GCCGTGTAATTCTAGGAGCTCCTCTGATGAACATCCTCTGATGATCAAGGCTCCCAGCAGGCTACTTTGAAGCGTTCTAGAGTCGGGGCGG
EEG_UCHL5_rs10907	-	G	C	rs10907	GCCGTGTAATTCTAGGAGCTCGTTTCAGGAAGGTCTGAGTATTATGCTTCAAAGCAAAATTTCAGGTTAAGACGTTCTAGAGTCGGGGCGG	GCCGTGTAATTCTAGGAGCTCGTTTCAGGAAGGTCTGAGTATTATGGTTCAAAGCAAAATTTCAGGTTAAGACGTTCTAGAGTCGGGGCGG
EEG_OTOP3_rs115566900	+	C	T	rs115566900	GCCGTGTAATTCTAGGAGCTCGGTCTGCCCCCTGCTGCGAGAAGAGCACCTGGTCCAAGTGTGGCTCTGGACCGTTCTAGAGTCGGGGCGG	GCCGTGTAATTCTAGGAGCTCGGTCTGCCCCCTGCTGCGAGAAGAGTACCTGGTCCAAGTGTGGCTCTGGACCGTTCTAGAGTCGGGGCGG
EEG_CNOT10_rs79302092	+	A	G	rs79302092	GCCGTGTAATTCTAGGAGCTCGGTGAAGGCTGTTAATTTTGAGTCAATTCTACCCCTGACATTTGGCCAAAACGTTCTAGAGTCGGGGCGG	GCCGTGTAATTCTAGGAGCTCGGTGAAGGCTGTTAATTTTGAGTCAGTTCTACCCCTGACATTTGGCCAAAACGTTCTAGAGTCGGGGCGG
EEG_FAM110C_rs6751912	-	G	A	rs6751912	GCCGTGTAATTCTAGGAGCTCCATGATTGCTGTTTTACCAGGAATGCAGCATCCCATTGACAAAACAAGTGCCGTTCTAGAGTCGGGGCGG	GCCGTGTAATTCTAGGAGCTCCATGATTGCTGTTTTACCAGGAATGTAGCATCCCATTGACAAAACAAGTGCCGTTCTAGAGTCGGGGCGG
EEG_BAD_rs10556	-	C	T	rs10556	GCCGTGTAATTCTAGGAGCTCGCTTTCCCCCAGGCGCCTGCGCTAAGTCGCGAGCCAGGTTTAACCGTTGCGCGTTCTAGAGTCGGGGCGG	GCCGTGTAATTCTAGGAGCTCGCTTTCCCCCAGGCGCCTGCGCTAAATCGCGAGCCAGGTTTAACCGTTGCGCGTTCTAGAGTCGGGGCGG
EEG_CDC7_rs12125947	+	T	C	rs12125947	GCCGTGTAATTCTAGGAGCTCtttctagaggtacatattaggccttttatgaacactaaaACAATGAGGAAACGTTCTAGAGTCGGGGCGG	GCCGTGTAATTCTAGGAGCTCtttctagaggtacatattaggccttCtatgaacactaaaACAATGAGGAAACGTTCTAGAGTCGGGGCGG
EEG_COL26A1_rs192058645	+	G	C	rs192058645	GCCGTGTAATTCTAGGAGCTCTGGAGGGGCCAACACCCTCATCAGAGCCCTCCTCTGGCCTGTCCCCTCCCCCGTTCTAGAGTCGGGGCGG	GCCGTGTAATTCTAGGAGCTCTGGAGGGGCCAACACCCTCATCAGACCCCTCCTCTGGCCTGTCCCCTCCCCCGTTCTAGAGTCGGGGCGG
EEG_PDCD1_rs41428445	-	G	A	rs41428445	GCCGTGTAATTCTAGGAGCTCCATTCCACCCCAGCCCCTCACACCACTCGGGAGAGGGACATCCTACGGTCCCGTTCTAGAGTCGGGGCGG	GCCGTGTAATTCTAGGAGCTCCATTCCACCCCAGCCCCTCACACCATTCGGGAGAGGGACATCCTACGGTCCCGTTCTAGAGTCGGGGCGG
EEG_UTP6_rs16967028	-	A	G	rs16967028	GCCGTGTAATTCTAGGAGCTCGAAGAATACAGTCAGCTTTGTGAAATAGTATTGCAAGCAAGCCCCGTGGGCCGTTCTAGAGTCGGGGCGG	GCCGTGTAATTCTAGGAGCTCGAAGAATACAGTCAGCTTTGTGAAACAGTATTGCAAGCAAGCCCCGTGGGCCGTTCTAGAGTCGGGGCGG
EEG_ATOH8_rs114959871	+	G	A	rs114959871	GCCGTGTAATTCTAGGAGCTCCCTTGTCACATTGCTTCACCTCAGCGGGCCTAAGGTAGGGACAATAAAGGCCGTTCTAGAGTCGGGGCGG	GCCGTGTAATTCTAGGAGCTCCCTTGTCACATTGCTTCACCTCAGCAGGCCTAAGGTAGGGACAATAAAGGCCGTTCTAGAGTCGGGGCGG
EEG_ZBTB44_rs11825972	-	A	C	rs11825972	GCCGTGTAATTCTAGGAGCTCTGCTCTTTTGGACATAATAAATAATTCTCTATTGAGGCTACATTCTTTTTTCGTTCTAGAGTCGGGGCGG	GCCGTGTAATTCTAGGAGCTCTGCTCTTTTGGACATAATAAATAATGCTCTATTGAGGCTACATTCTTTTTTCGTTCTAGAGTCGGGGCGG
EEG_SCD5_rs12505342	-	A	C	rs12505342	GCCGTGTAATTCTAGGAGCTCCATTGATCCCATTACCATTATATAATGCCCTTCTTTGTCTTTTTTGATCTTCGTTCTAGAGTCGGGGCGG	GCCGTGTAATTCTAGGAGCTCCATTGATCCCATTACCATTATATAAGGCCCTTCTTTGTCTTTTTTGATCTTCGTTCTAGAGTCGGGGCGG
EEG_TP63_rs35857344	+	T	C	rs35857344	GCCGTGTAATTCTAGGAGCTCAATGATTTCTTGTTATTGAGGCTGTTGCTTTTGTGGATGTGTGATTTTAATCGTTCTAGAGTCGGGGCGG	GCCGTGTAATTCTAGGAGCTCAATGATTTCTTGTTATTGAGGCTGTCGCTTTTGTGGATGTGTGATTTTAATCGTTCTAGAGTCGGGGCGG
EEG_FAM208A_rs116331632	-	C	T	rs116331632	GCCGTGTAATTCTAGGAGCTCGTATTGGATAATTTTCAGTACCTGCGCAATCCTTGATTTAATGAAATTAAACGTTCTAGAGTCGGGGCGG	GCCGTGTAATTCTAGGAGCTCGTATTGGATAATTTTCAGTACCTGCACAATCCTTGATTTAATGAAATTAAACGTTCTAGAGTCGGGGCGG
EEG_PLEK_rs115816349	+	G	A	rs115816349	GCCGTGTAATTCTAGGAGCTCGTTGTGTCTTCTGGGAAAGAGACCTGGGGAGGCCAGGAGTAGCTGAGGGTCCGTTCTAGAGTCGGGGCGG	GCCGTGTAATTCTAGGAGCTCGTTGTGTCTTCTGGGAAAGAGACCTAGGGAGGCCAGGAGTAGCTGAGGGTCCGTTCTAGAGTCGGGGCGG
EEG_FAM122A_rs8114	+	C	T	rs8114	GCCGTGTAATTCTAGGAGCTCGTTATCCCTTGATTTTTTTAAATAACTGAGAGCTCTATTTATTTATGGGATCGTTCTAGAGTCGGGGCGG	GCCGTGTAATTCTAGGAGCTCGTTATCCCTTGATTTTTTTAAATAATTGAGAGCTCTATTTATTTATGGGATCGTTCTAGAGTCGGGGCGG
EEG_KCNA7_rs36060191	-	A	G	rs36060191	GCCGTGTAATTCTAGGAGCTCAGCAGCAGCGAATGGCAATGGGTTGTGTTGTGTTAATGAAGACTCAATTGGCGTTCTAGAGTCGGGGCGG	GCCGTGTAATTCTAGGAGCTCAGCAGCAGCGAATGGCAATGGGTTGCGTTGTGTTAATGAAGACTCAATTGGCGTTCTAGAGTCGGGGCGG
EEG_RASSF3_rs76388144	+	C	A	rs76388144	GCCGTGTAATTCTAGGAGCTCTCTGCAAGCTTGTTGTTCAGCACCGCAGTGTTACCTCTTGGCAAGCTGTGACGTTCTAGAGTCGGGGCGG	GCCGTGTAATTCTAGGAGCTCTCTGCAAGCTTGTTGTTCAGCACCGAAGTGTTACCTCTTGGCAAGCTGTGACGTTCTAGAGTCGGGGCGG
EEG_DECR2_rs9930335	+	G	A	rs9930335	GCCGTGTAATTCTAGGAGCTCCCACAAGGTCCGCCCCTCTGTCTCTGCACCACCTGTTTGCATAAACACACTCGTTCTAGAGTCGGGGCGG	GCCGTGTAATTCTAGGAGCTCCCACAAGGTCCGCCCCTCTGTCTCTACACCACCTGTTTGCATAAACACACTCGTTCTAGAGTCGGGGCGG
EEG_DIRAS1_rs2014626	-	T	C	rs2014626	GCCGTGTAATTCTAGGAGCTCGAGAGGGCATCTGCAATAGGAGGGGACCCGAGCCTGTCCTGGCTGCTGGCCCGTTCTAGAGTCGGGGCGG	GCCGTGTAATTCTAGGAGCTCGAGAGGGCATCTGCAATAGGAGGGGGCCCGAGCCTGTCCTGGCTGCTGGCCCGTTCTAGAGTCGGGGCGG
EEG_ZDHHC21_rs3819003	-	A	T	rs3819003	GCCGTGTAATTCTAGGAGCTCTAAGGAACAATACCTGGGAAATAATTAAACAGAAGGTTACCATTGTCAGCCCGTTCTAGAGTCGGGGCGG	GCCGTGTAATTCTAGGAGCTCTAAGGAACAATACCTGGGAAATAATAAAACAGAAGGTTACCATTGTCAGCCCGTTCTAGAGTCGGGGCGG
EEG_ARMC9_rs372003445	+	G	T	rs372003445	GCCGTGTAATTCTAGGAGCTCccgggcgtggtggcgggcgcttgtagtcccagctactctggaggctgaggcCGTTCTAGAGTCGGGGCGG	GCCGTGTAATTCTAGGAGCTCccgggcgtggtggcgggcgcttgtaTtcccagctactctggaggctgaggcCGTTCTAGAGTCGGGGCGG
EEG_CD47_rs3206652	-	T	C	rs3206652	GCCGTGTAATTCTAGGAGCTCTTTCAGCAAAAATAGCTATGGTTGTAACATATGTATTCCCTTCCTCTGATTCGTTCTAGAGTCGGGGCGG	GCCGTGTAATTCTAGGAGCTCTTTCAGCAAAAATAGCTATGGTTGTGACATATGTATTCCCTTCCTCTGATTCGTTCTAGAGTCGGGGCGG
EEG_RGS3_rs7851265	+	C	G	rs7851265	GCCGTGTAATTCTAGGAGCTCCAGAAAGTCCCAAGAGGAGAGGACTCAGAGGCTTCTTCCTTCCAAGGAGGACGTTCTAGAGTCGGGGCGG	GCCGTGTAATTCTAGGAGCTCCAGAAAGTCCCAAGAGGAGAGGACTGAGAGGCTTCTTCCTTCCAAGGAGGACGTTCTAGAGTCGGGGCGG
EEG_MED11_rs1051007	+	A	G	rs1051007	GCCGTGTAATTCTAGGAGCTCTTCCCGCAGACTTGGCCTAATGAAAATACATACTTCTTCATTCGGAGAGACCGTTCTAGAGTCGGGGCGG	GCCGTGTAATTCTAGGAGCTCTTCCCGCAGACTTGGCCTAATGAAAGTACATACTTCTTCATTCGGAGAGACCGTTCTAGAGTCGGGGCGG
EEG_SP100_rs146336014	+	C	G	rs146336014	GCCGTGTAATTCTAGGAGCTCcatggtactggtaccaaaaaaaaagccacatagaccaatggaacagaacgaCGTTCTAGAGTCGGGGCGG	GCCGTGTAATTCTAGGAGCTCcatggtactggtaccaaaaaaaaagGcacatagaccaatggaacagaacgaCGTTCTAGAGTCGGGGCGG
EEG_TUBB4A_rs113953942	-	C	T	rs113953942	GCCGTGTAATTCTAGGAGCTCCCTCGAGGCTTCTGACCTTTGATCCGCTAGGCCCCCCATCTCTGAACCCTACGTTCTAGAGTCGGGGCGG	GCCGTGTAATTCTAGGAGCTCCCTCGAGGCTTCTGACCTTTGATCCACTAGGCCCCCCATCTCTGAACCCTACGTTCTAGAGTCGGGGCGG
EEG_SMCO4_rs2605594	-	A	G	rs2605594	GCCGTGTAATTCTAGGAGCTCTCACCGAGTGAGCCCCGCAGCCGGCTGCGGACCCCATCGGCAGGGAGAGGACGTTCTAGAGTCGGGGCGG	GCCGTGTAATTCTAGGAGCTCTCACCGAGTGAGCCCCGCAGCCGGCCGCGGACCCCATCGGCAGGGAGAGGACGTTCTAGAGTCGGGGCGG
EEG_PATE1_rs1056417	+	G	T	rs1056417	GCCGTGTAATTCTAGGAGCTCACCTCCATCTCACACACTTGAGCTTGCCACTCTGTATAATTCTAACATCCTCGTTCTAGAGTCGGGGCGG	GCCGTGTAATTCTAGGAGCTCACCTCCATCTCACACACTTGAGCTTTCCACTCTGTATAATTCTAACATCCTCGTTCTAGAGTCGGGGCGG
EEG_YTHDF3_rs77217544	+	G	A	rs77217544	GCCGTGTAATTCTAGGAGCTCCTACATCCCTAAGATTATCTAGGTAGGACATGTCAAAGATGACTGTTGTCACGTTCTAGAGTCGGGGCGG	GCCGTGTAATTCTAGGAGCTCCTACATCCCTAAGATTATCTAGGTAAGACATGTCAAAGATGACTGTTGTCACGTTCTAGAGTCGGGGCGG
EEG_SH3GL2_rs1049430	+	T	G	rs1049430	GCCGTGTAATTCTAGGAGCTCGTAACCATCTTTCCACTAGTTCATATACTGAGAAACAGTAAATACCTTTCCCGTTCTAGAGTCGGGGCGG	GCCGTGTAATTCTAGGAGCTCGTAACCATCTTTCCACTAGTTCATAGACTGAGAAACAGTAAATACCTTTCCCGTTCTAGAGTCGGGGCGG
EEG_WDR66_rs117330167	+	T	C	rs117330167	GCCGTGTAATTCTAGGAGCTCctctcattctctcttgccactgccatgtgagacgtgcctttcaccttccgcCGTTCTAGAGTCGGGGCGG	GCCGTGTAATTCTAGGAGCTCctctcattctctcttgccactgccaCgtgagacgtgcctttcaccttccgcCGTTCTAGAGTCGGGGCGG
EEG_TRAK1_rs60260632	+	C	T	rs60260632	GCCGTGTAATTCTAGGAGCTCAATTCATCCTAGCAACGTTATTTGACGAGGGGCATGAACATTTATAGTTGACGTTCTAGAGTCGGGGCGG	GCCGTGTAATTCTAGGAGCTCAATTCATCCTAGCAACGTTATTTGATGAGGGGCATGAACATTTATAGTTGACGTTCTAGAGTCGGGGCGG
EEG_KCNN3_rs73003209	-	T	C	rs73003209	GCCGTGTAATTCTAGGAGCTCCATTATACTTCTTTAAACCAACTAAATCTCTCTAGCTCCCTGCCCCCATGGCGTTCTAGAGTCGGGGCGG	GCCGTGTAATTCTAGGAGCTCCATTATACTTCTTTAAACCAACTAAGTCTCTCTAGCTCCCTGCCCCCATGGCGTTCTAGAGTCGGGGCGG
EEG_P2RX2_rs143916415	+	C	T	rs143916415	GCCGTGTAATTCTAGGAGCTCGGCATACAGCCCCTGACACCTCCTCCCCAGCTGGTCCCTACAGGGCTGCTCCGTTCTAGAGTCGGGGCGG	GCCGTGTAATTCTAGGAGCTCGGCATACAGCCCCTGACACCTCCTCTCCAGCTGGTCCCTACAGGGCTGCTCCGTTCTAGAGTCGGGGCGG
EEG_FAM171A1_rs531061887	-	T	A	rs531061887	GCCGTGTAATTCTAGGAGCTCTGAATGTGACTATTAAAAAAAATTTAAAAAAAAAAAAGAAAATCTTATGTACGTTCTAGAGTCGGGGCGG	GCCGTGTAATTCTAGGAGCTCTGAATGTGACTATTAAAAAAAATTTTAAAAAAAAAAAGAAAATCTTATGTACGTTCTAGAGTCGGGGCGG
EEG_ANLN_rs3801301	+	G	A	rs3801301	GCCGTGTAATTCTAGGAGCTCGATCGTGATATGACTTGTTACTAGGGTACTGAAAAAAATGTCTAAGGCCTTCGTTCTAGAGTCGGGGCGG	GCCGTGTAATTCTAGGAGCTCGATCGTGATATGACTTGTTACTAGGATACTGAAAAAAATGTCTAAGGCCTTCGTTCTAGAGTCGGGGCGG
EEG_RAP1GAP2_rs139951440	+	G	A	rs139951440	GCCGTGTAATTCTAGGAGCTCGGATGGCTGGGTGGCCCCCAGAGAAGCACAGACCTGAGATGGGGTCTCCATCGTTCTAGAGTCGGGGCGG	GCCGTGTAATTCTAGGAGCTCGGATGGCTGGGTGGCCCCCAGAGAAACACAGACCTGAGATGGGGTCTCCATCGTTCTAGAGTCGGGGCGG
EEG_ZKSCAN2_rs72771346	-	T	C	rs72771346	GCCGTGTAATTCTAGGAGCTCAGTATAATATTATAATAGTGTTTCTAAAACTTTAAGGGGATAGGGAAGAGGCGTTCTAGAGTCGGGGCGG	GCCGTGTAATTCTAGGAGCTCAGTATAATATTATAATAGTGTTTCTGAAACTTTAAGGGGATAGGGAAGAGGCGTTCTAGAGTCGGGGCGG
EEG_HAAO_rs59439781	-	C	A	rs59439781	GCCGTGTAATTCTAGGAGCTCGTGTACTGCCGCTGTGTCCCCCACAGACCTGCACATTGTTGTCACCCACCCCGTTCTAGAGTCGGGGCGG	GCCGTGTAATTCTAGGAGCTCGTGTACTGCCGCTGTGTCCCCCACATACCTGCACATTGTTGTCACCCACCCCGTTCTAGAGTCGGGGCGG
EEG_ZCCHC3_rs1046561	+	A	C	rs1046561	GCCGTGTAATTCTAGGAGCTCGCCCCCCTCCCGCCCTCCCCGCCCCATACCTtttcttcccctggattttcaCGTTCTAGAGTCGGGGCGG	GCCGTGTAATTCTAGGAGCTCGCCCCCCTCCCGCCCTCCCCGCCCCCTACCTtttcttcccctggattttcaCGTTCTAGAGTCGGGGCGG
EEG_HLF_rs59212690	+	C	T	rs59212690	GCCGTGTAATTCTAGGAGCTCGCTGTTACGACAAAGAAACATTTTACGCTAGATTAAAATATCCTTTCATCACGTTCTAGAGTCGGGGCGG	GCCGTGTAATTCTAGGAGCTCGCTGTTACGACAAAGAAACATTTTATGCTAGATTAAAATATCCTTTCATCACGTTCTAGAGTCGGGGCGG
EEG_AK2_rs998664	-	C	T	rs998664	GCCGTGTAATTCTAGGAGCTCGAAGGAAAAGAAGCCCTTTCTTGTCGCTGGCAGCTGTGTGGTAGGGAGGTCCGTTCTAGAGTCGGGGCGG	GCCGTGTAATTCTAGGAGCTCGAAGGAAAAGAAGCCCTTTCTTGTCACTGGCAGCTGTGTGGTAGGGAGGTCCGTTCTAGAGTCGGGGCGG
EEG_C1orf61_rs3431	-	C	T	rs3431	GCCGTGTAATTCTAGGAGCTCTTCAAGAAGCTTTGAGCAGAATGAAGTGGGGAGGACCCAGCTTCCAGCCCACGTTCTAGAGTCGGGGCGG	GCCGTGTAATTCTAGGAGCTCTTCAAGAAGCTTTGAGCAGAATGAAATGGGGAGGACCCAGCTTCCAGCCCACGTTCTAGAGTCGGGGCGG
EEG_TIGAR_rs79038609	+	T	A	rs79038609	GCCGTGTAATTCTAGGAGCTCGATTTGGAAACAGTTAAAAGCCAATTTTTAGCTCCAGTGGAACCATAGCCACGTTCTAGAGTCGGGGCGG	GCCGTGTAATTCTAGGAGCTCGATTTGGAAACAGTTAAAAGCCAATATTTAGCTCCAGTGGAACCATAGCCACGTTCTAGAGTCGGGGCGG
EEG_CEMIP_rs115384507	+	G	C	rs115384507	GCCGTGTAATTCTAGGAGCTCTTCAGCTGCTGGGAGGTGACCATAGGGCTCTGCTTTTAAAGATATGGCTGCCGTTCTAGAGTCGGGGCGG	GCCGTGTAATTCTAGGAGCTCTTCAGCTGCTGGGAGGTGACCATAGCGCTCTGCTTTTAAAGATATGGCTGCCGTTCTAGAGTCGGGGCGG
EEG_MARCH1_rs1053209	-	T	A	rs1053209	GCCGTGTAATTCTAGGAGCTCCTTCCTTGCCTTGAAAATGAATATTATAGAACAGAGTACAGCTCTTAAAAGCGTTCTAGAGTCGGGGCGG	GCCGTGTAATTCTAGGAGCTCCTTCCTTGCCTTGAAAATGAATATTTTAGAACAGAGTACAGCTCTTAAAAGCGTTCTAGAGTCGGGGCGG
EEG_MUT_rs9381784	-	C	T	rs9381784	GCCGTGTAATTCTAGGAGCTCTGGTTTCTGTGATGTGTTCAGTTGCGTGCTGGGTGACATGTGAAATAAACTCGTTCTAGAGTCGGGGCGG	GCCGTGTAATTCTAGGAGCTCTGGTTTCTGTGATGTGTTCAGTTGCATGCTGGGTGACATGTGAAATAAACTCGTTCTAGAGTCGGGGCGG
EEG_DEFA4_rs736227	-	C	T	rs736227	GCCGTGTAATTCTAGGAGCTCTACTGCTGCACGCGTGTCGATTAACGTTCTGCTGTCCAAGAGAATGTCATGCGTTCTAGAGTCGGGGCGG	GCCGTGTAATTCTAGGAGCTCTACTGCTGCACGCGTGTCGATTAACATTCTGCTGTCCAAGAGAATGTCATGCGTTCTAGAGTCGGGGCGG
EEG_B4GALT5_rs6019944	-	G	A	rs6019944	GCCGTGTAATTCTAGGAGCTCGAGTCCTGGGTGCCGTATGTGTATGCGGCAGTGTTGTCAGGCGATCTTGTTCGTTCTAGAGTCGGGGCGG	GCCGTGTAATTCTAGGAGCTCGAGTCCTGGGTGCCGTATGTGTATGTGGCAGTGTTGTCAGGCGATCTTGTTCGTTCTAGAGTCGGGGCGG
EEG_COL5A2_rs11186	-	A	C	rs11186	GCCGTGTAATTCTAGGAGCTCACATGTAGGTCCCCTTGTGTCTCAATACTTTTTTTTTCTTAATTGCATTTGCGTTCTAGAGTCGGGGCGG	GCCGTGTAATTCTAGGAGCTCACATGTAGGTCCCCTTGTGTCTCAAGACTTTTTTTTTCTTAATTGCATTTGCGTTCTAGAGTCGGGGCGG
EEG_PFKFB2_rs116086996	+	G	A	rs116086996	GCCGTGTAATTCTAGGAGCTCCCACCAAAACGAGGCCTGGAGAAACGTCACCATATTTCCTCCCCTCCTGCCCGTTCTAGAGTCGGGGCGG	GCCGTGTAATTCTAGGAGCTCCCACCAAAACGAGGCCTGGAGAAACATCACCATATTTCCTCCCCTCCTGCCCGTTCTAGAGTCGGGGCGG
EEG_HELZ_rs112453427	-	T	C	rs112453427	GCCGTGTAATTCTAGGAGCTCAGGAACACCATTAAAGAAGAAATATAATGTTTGTCAAAAATGTATCAAAATCGTTCTAGAGTCGGGGCGG	GCCGTGTAATTCTAGGAGCTCAGGAACACCATTAAAGAAGAAATATGATGTTTGTCAAAAATGTATCAAAATCGTTCTAGAGTCGGGGCGG
EEG_CHEK1_rs567889	+	G	A	rs567889	GCCGTGTAATTCTAGGAGCTCcttaggaggctgagagaggaggatcgcgtgaacctggaagtttgaggctgtCGTTCTAGAGTCGGGGCGG	GCCGTGTAATTCTAGGAGCTCcttaggaggctgagagaggaggatcAcgtgaacctggaagtttgaggctgtCGTTCTAGAGTCGGGGCGG
EEG_FOXL1_rs4843173	+	C	T	rs4843173	GCCGTGTAATTCTAGGAGCTCTATTTTGCTATCCCAAACTCTCAGCCTCTGTGAATAAAGTTGTTTTTTCATCGTTCTAGAGTCGGGGCGG	GCCGTGTAATTCTAGGAGCTCTATTTTGCTATCCCAAACTCTCAGCTTCTGTGAATAAAGTTGTTTTTTCATCGTTCTAGAGTCGGGGCGG
EEG_GNA12_rs798531	-	G	C	rs798531	GCCGTGTAATTCTAGGAGCTCAGGCTCAGCCCTTCCCACCCTGCCCCATGCCCAGCAGCACAACACGGAGTGCGTTCTAGAGTCGGGGCGG	GCCGTGTAATTCTAGGAGCTCAGGCTCAGCCCTTCCCACCCTGCCCGATGCCCAGCAGCACAACACGGAGTGCGTTCTAGAGTCGGGGCGG
EEG_PPIE_rs506333	+	T	C	rs506333	GCCGTGTAATTCTAGGAGCTCCTCTCCCAGTGTTCCTCCTGGGTGTTCACAGATGTTATTGAATGCACACTGCGTTCTAGAGTCGGGGCGG	GCCGTGTAATTCTAGGAGCTCCTCTCCCAGTGTTCCTCCTGGGTGTCCACAGATGTTATTGAATGCACACTGCGTTCTAGAGTCGGGGCGG
EEG_SSR1_rs1050607	-	C	T	rs1050607	GCCGTGTAATTCTAGGAGCTCTTACAGAATTTACGAAATGTAAATGGCCTCTACAGAGTTTTATGGAATACCCGTTCTAGAGTCGGGGCGG	GCCGTGTAATTCTAGGAGCTCTTACAGAATTTACGAAATGTAAATGACCTCTACAGAGTTTTATGGAATACCCGTTCTAGAGTCGGGGCGG
EEG_HERC1_rs116143018	-	G	C	rs116143018	GCCGTGTAATTCTAGGAGCTCCTTATGCAGAGAAATAAAGCAGATTCAGGAATTGGAGCGTGGCTCTTGGTACGTTCTAGAGTCGGGGCGG	GCCGTGTAATTCTAGGAGCTCCTTATGCAGAGAAATAAAGCAGATTGAGGAATTGGAGCGTGGCTCTTGGTACGTTCTAGAGTCGGGGCGG
EEG_MKI67_rs8436	-	G	C	rs8436	GCCGTGTAATTCTAGGAGCTCGGGCCGACTGCATTTCCTGGTTACTCTATCCCAGTGACCAGCCACAGGAGACGTTCTAGAGTCGGGGCGG	GCCGTGTAATTCTAGGAGCTCGGGCCGACTGCATTTCCTGGTTACTGTATCCCAGTGACCAGCCACAGGAGACGTTCTAGAGTCGGGGCGG
EEG_PARD6B_rs6020721	+	T	G	rs6020721	GCCGTGTAATTCTAGGAGCTCTGAGGATGCCATGAGGACTTGTACATTTGGCTAGTTTAAAAGCATATATACCGTTCTAGAGTCGGGGCGG	GCCGTGTAATTCTAGGAGCTCTGAGGATGCCATGAGGACTTGTACAGTTGGCTAGTTTAAAAGCATATATACCGTTCTAGAGTCGGGGCGG
EEG_ZC3HAV1L_rs112889923	-	C	T	rs112889923	GCCGTGTAATTCTAGGAGCTCTTGCCCAGGCTAGTCTTGAACTCCTGGGCTCAAGCGATCTGCCTGCTTCAGCGTTCTAGAGTCGGGGCGG	GCCGTGTAATTCTAGGAGCTCTTGCCCAGGCTAGTCTTGAACTCCTAGGCTCAAGCGATCTGCCTGCTTCAGCGTTCTAGAGTCGGGGCGG
EEG_CD81_rs1049549	+	T	C	rs1049549	GCCGTGTAATTCTAGGAGCTCCGCCCAGAGACTCAGCTTGGCCAACTTGGGGGGCTGTGTCCACCCAGCCCGCGTTCTAGAGTCGGGGCGG	GCCGTGTAATTCTAGGAGCTCCGCCCAGAGACTCAGCTTGGCCAACCTGGGGGGCTGTGTCCACCCAGCCCGCGTTCTAGAGTCGGGGCGG
EEG_MCMDC2_rs115624495	+	G	A	rs115624495	GCCGTGTAATTCTAGGAGCTCggaattttgccatgtttcccaggctggtctcaagtcatcctcccatctcagCGTTCTAGAGTCGGGGCGG	GCCGTGTAATTCTAGGAGCTCggaattttgccatgtttcccaggctAgtctcaagtcatcctcccatctcagCGTTCTAGAGTCGGGGCGG
EEG_TMA16_rs4362779	+	T	A	rs4362779	GCCGTGTAATTCTAGGAGCTCCATTGATTATGGTACCTAATTGTCATGATACAAAAATTTGATACTGACATTCGTTCTAGAGTCGGGGCGG	GCCGTGTAATTCTAGGAGCTCCATTGATTATGGTACCTAATTGTCAAGATACAAAAATTTGATACTGACATTCGTTCTAGAGTCGGGGCGG
EEG_HEXIM1_rs184002314	+	T	C	rs184002314	GCCGTGTAATTCTAGGAGCTCTTGTTAGGTTAGACAACTGACAGCCTCATTTCATTCCTACAAGTTGGTTTTCGTTCTAGAGTCGGGGCGG	GCCGTGTAATTCTAGGAGCTCTTGTTAGGTTAGACAACTGACAGCCCCATTTCATTCCTACAAGTTGGTTTTCGTTCTAGAGTCGGGGCGG
EEG_YARS_rs16866009	-	T	C	rs16866009	GCCGTGTAATTCTAGGAGCTCAATCTGGTTTCAATATAACTCATTTAAAAATTTATGCCACAGTCCTTATAACGTTCTAGAGTCGGGGCGG	GCCGTGTAATTCTAGGAGCTCAATCTGGTTTCAATATAACTCATTTGAAAATTTATGCCACAGTCCTTATAACGTTCTAGAGTCGGGGCGG
EEG_C10orf111_rs73602469	-	C	G	rs73602469	GCCGTGTAATTCTAGGAGCTCAGTAATGGGAAGGAGACATCCATACGTTTTTGTCCCCCTAAGGTTCCAGATCGTTCTAGAGTCGGGGCGG	GCCGTGTAATTCTAGGAGCTCAGTAATGGGAAGGAGACATCCATACCTTTTTGTCCCCCTAAGGTTCCAGATCGTTCTAGAGTCGGGGCGG
EEG_NMT2_rs745220	-	T	C	rs745220	GCCGTGTAATTCTAGGAGCTCACTGCTCCTTTAAAGAGTCATTTACATAATTTGTTATCAAATTATTAACCACGTTCTAGAGTCGGGGCGG	GCCGTGTAATTCTAGGAGCTCACTGCTCCTTTAAAGAGTCATTTACGTAATTTGTTATCAAATTATTAACCACGTTCTAGAGTCGGGGCGG
EEG_KIAA1456_rs73548481	+	A	G	rs73548481	GCCGTGTAATTCTAGGAGCTCACAGAACGGGGCAAGTTCGTATTTGAATTCTGTTATATTTATCTAAGGGAACGTTCTAGAGTCGGGGCGG	GCCGTGTAATTCTAGGAGCTCACAGAACGGGGCAAGTTCGTATTTGGATTCTGTTATATTTATCTAAGGGAACGTTCTAGAGTCGGGGCGG
EEG_PSMC2_rs114269220	+	C	A	rs114269220	GCCGTGTAATTCTAGGAGCTCTTACCCCTTCCCCCAATGCCAAGACCAAAGCACAATAATGAATATTTTTATCGTTCTAGAGTCGGGGCGG	GCCGTGTAATTCTAGGAGCTCTTACCCCTTCCCCCAATGCCAAGACAAAAGCACAATAATGAATATTTTTATCGTTCTAGAGTCGGGGCGG
EEG_C12orf4_rs74061917	-	T	C	rs74061917	GCCGTGTAATTCTAGGAGCTCCTGTTTCAGAATCTCTTTTTAATCTACTCCTAAGGATGTACAAGTTAGAGTCGTTCTAGAGTCGGGGCGG	GCCGTGTAATTCTAGGAGCTCCTGTTTCAGAATCTCTTTTTAATCTGCTCCTAAGGATGTACAAGTTAGAGTCGTTCTAGAGTCGGGGCGG
EEG_NCOR1_rs112840784	-	C	T	rs112840784	GCCGTGTAATTCTAGGAGCTCGTGAGGGGAACAGGGTGCAGGAGAGGGATCTCTAGTTTTTGTGGTTTAATTCGTTCTAGAGTCGGGGCGG	GCCGTGTAATTCTAGGAGCTCGTGAGGGGAACAGGGTGCAGGAGAGAGATCTCTAGTTTTTGTGGTTTAATTCGTTCTAGAGTCGGGGCGG
EEG_OR13A1_rs74128438	-	A	T	rs74128438	GCCGTGTAATTCTAGGAGCTCTTACTAACACTTCAGATTCTGAGTATCTGACCTACCTAATTGGCCTGGAGCCGTTCTAGAGTCGGGGCGG	GCCGTGTAATTCTAGGAGCTCTTACTAACACTTCAGATTCTGAGTAACTGACCTACCTAATTGGCCTGGAGCCGTTCTAGAGTCGGGGCGG
EEG_MXD1_rs60688846	+	T	C	rs60688846	GCCGTGTAATTCTAGGAGCTCTTTTACCTGACAACCAAACTTGCCTTTACCCCATCCCTAGAATTGGTGCTCCGTTCTAGAGTCGGGGCGG	GCCGTGTAATTCTAGGAGCTCTTTTACCTGACAACCAAACTTGCCTCTACCCCATCCCTAGAATTGGTGCTCCGTTCTAGAGTCGGGGCGG
EEG_DPH6_rs56315947	-	C	G	rs56315947	GCCGTGTAATTCTAGGAGCTCATGTACTGAAAGTACCTTTGACACTGTACTTAATTGGATTTAATTTCAAAGCGTTCTAGAGTCGGGGCGG	GCCGTGTAATTCTAGGAGCTCATGTACTGAAAGTACCTTTGACACTCTACTTAATTGGATTTAATTTCAAAGCGTTCTAGAGTCGGGGCGG
EEG_JMY_rs192247083	+	G	A	rs192247083	GCCGTGTAATTCTAGGAGCTCGGTTACTTGTAAAAAATGAACAGCTGTAAGACATTTCAAAACCATTGCAGACGTTCTAGAGTCGGGGCGG	GCCGTGTAATTCTAGGAGCTCGGTTACTTGTAAAAAATGAACAGCTATAAGACATTTCAAAACCATTGCAGACGTTCTAGAGTCGGGGCGG
EEG_PMPCB_rs150086368	+	G	C	rs150086368	GCCGTGTAATTCTAGGAGCTCCTGCCAGGGCCTAGAAAGTTTCTAAGGTTGCTCATTTCTTCCTCATAATATCGTTCTAGAGTCGGGGCGG	GCCGTGTAATTCTAGGAGCTCCTGCCAGGGCCTAGAAAGTTTCTAACGTTGCTCATTTCTTCCTCATAATATCGTTCTAGAGTCGGGGCGG
DB_RPP21_rs974962	+	A	G	rs974962	GCCGTGTAATTCTAGGAGCTCCAGTGATGGATTCACCCCATCTCCCAAATAAAGTTTACTTGTTTTACATTCCGTTCTAGAGTCGGGGCGG	GCCGTGTAATTCTAGGAGCTCCAGTGATGGATTCACCCCATCTCCCGAATAAAGTTTACTTGTTTTACATTCCGTTCTAGAGTCGGGGCGG
DB_MXD3_rs9834	-	T	C	rs9834	GCCGTGTAATTCTAGGAGCTCAAAGTACAATGAAGGGAGGGCAGAGAGGCTAAGCCTAGCTGTCTGGGGTGCCGTTCTAGAGTCGGGGCGG	GCCGTGTAATTCTAGGAGCTCAAAGTACAATGAAGGGAGGGCAGAGGGGCTAAGCCTAGCTGTCTGGGGTGCCGTTCTAGAGTCGGGGCGG
DB_PRELID1_rs9834	+	T	C	rs9834	GCCGTGTAATTCTAGGAGCTCGCACCCCAGACAGCTAGGCTTAGCCTCTCTGCCCTCCCTTCATTGTACTTTCGTTCTAGAGTCGGGGCGG	GCCGTGTAATTCTAGGAGCTCGCACCCCAGACAGCTAGGCTTAGCCCCTCTGCCCTCCCTTCATTGTACTTTCGTTCTAGAGTCGGGGCGG
DB_CHTF8_rs117169105	-	G	T	rs117169105	GCCGTGTAATTCTAGGAGCTCCTGCAGGTCCCAGTTCACATGTAGTCCCCTGCTCACCATTGGAGAATCAGCCGTTCTAGAGTCGGGGCGG	GCCGTGTAATTCTAGGAGCTCCTGCAGGTCCCAGTTCACATGTAGTACCCTGCTCACCATTGGAGAATCAGCCGTTCTAGAGTCGGGGCGG
DB_HAS3_rs117169105	+	G	T	rs117169105	GCCGTGTAATTCTAGGAGCTCGCTGATTCTCCAATGGTGAGCAGGGGACTACATGTGAACTGGGACCTGCAGCGTTCTAGAGTCGGGGCGG	GCCGTGTAATTCTAGGAGCTCGCTGATTCTCCAATGGTGAGCAGGGTACTACATGTGAACTGGGACCTGCAGCGTTCTAGAGTCGGGGCGG
DB_KCNE1_rs11700621	-	T	C	rs11700621	GCCGTGTAATTCTAGGAGCTCCATCCCAAGAAGTCGGGAAGAAGCCAGGAAGGCTCCTCTCCCACAGGTTTCCGTTCTAGAGTCGGGGCGG	GCCGTGTAATTCTAGGAGCTCCATCCCAAGAAGTCGGGAAGAAGCCGGGAAGGCTCCTCTCCCACAGGTTTCCGTTCTAGAGTCGGGGCGG
DB_DNAJC11_rs2294532	-	C	T	rs2294532	GCCGTGTAATTCTAGGAGCTCGTGCTGGGCAAGGGCAGCTCAAGAGGACAGGACCAGGCGCTTGGCAAGACACGTTCTAGAGTCGGGGCGG	GCCGTGTAATTCTAGGAGCTCGTGCTGGGCAAGGGCAGCTCAAGAGAACAGGACCAGGCGCTTGGCAAGACACGTTCTAGAGTCGGGGCGG
DB_THAP3_rs2294532	+	C	T	rs2294532	GCCGTGTAATTCTAGGAGCTCTGTCTTGCCAAGCGCCTGGTCCTGTCCTCTTGAGCTGCCCTTGCCCAGCACCGTTCTAGAGTCGGGGCGG	GCCGTGTAATTCTAGGAGCTCTGTCTTGCCAAGCGCCTGGTCCTGTTCTCTTGAGCTGCCCTTGCCCAGCACCGTTCTAGAGTCGGGGCGG
EEG_KCTD14_rs7931417	-	T	C	rs7931417	GCCGTGTAATTCTAGGAGCTCCTCTTCTCTAGAGTGGAGGTTTTCAAAGTGCATCATCAGCATTACCTGTGACGTTCTAGAGTCGGGGCGG	GCCGTGTAATTCTAGGAGCTCCTCTTCTCTAGAGTGGAGGTTTTCAGAGTGCATCATCAGCATTACCTGTGACGTTCTAGAGTCGGGGCGG
EEG_NME1-NME2_rs3515	+	A	G	rs3515	GCCGTGTAATTCTAGGAGCTCAGGCAACAGGATTGATCATTCTTTTATAGAGCATATTTGCCAATAAAGCTTCGTTCTAGAGTCGGGGCGG	GCCGTGTAATTCTAGGAGCTCAGGCAACAGGATTGATCATTCTTTTGTAGAGCATATTTGCCAATAAAGCTTCGTTCTAGAGTCGGGGCGG
EEG_ASB3_rs3930	-	C	G	rs3930	GCCGTGTAATTCTAGGAGCTCTAGTCAAAAGATGATTATTGATTGTGAGATAGGTTAGGTTTTGGGGGGCCACGTTCTAGAGTCGGGGCGG	GCCGTGTAATTCTAGGAGCTCTAGTCAAAAGATGATTATTGATTGTCAGATAGGTTAGGTTTTGGGGGGCCACGTTCTAGAGTCGGGGCGG
EEG_C8orf44-SGK3_rs114331085	+	G	T	rs114331085	GCCGTGTAATTCTAGGAGCTCTAACTTACATGCTTATAAAAGTAAAGGAGAATAACTggccgggcacggtggCGTTCTAGAGTCGGGGCGG	GCCGTGTAATTCTAGGAGCTCTAACTTACATGCTTATAAAAGTAAATGAGAATAACTggccgggcacggtggCGTTCTAGAGTCGGGGCGG
Control_DDA1_rs10259	+	G	A	rs10259	GCCGTGTAATTCTAGGAGCTCAGTGGCCTTCTCCCCCCCAACACCGGTCCAGGCCATTGAGACTCGGTCTTGCGTTCTAGAGTCGGGGCGG	GCCGTGTAATTCTAGGAGCTCAGTGGCCTTCTCCCCCCCAACACCGATCCAGGCCATTGAGACTCGGTCTTGCGTTCTAGAGTCGGGGCGG
Control_ERCC6_rs3750751	-	C	T	rs3750751	GCCGTGTAATTCTAGGAGCTCTGCATTCCTTGCGACGGGCTTTCTTGTTTCTGCGGTTTGGATTCCAGCCAACGTTCTAGAGTCGGGGCGG	GCCGTGTAATTCTAGGAGCTCTGCATTCCTTGCGACGGGCTTTCTTATTTCTGCGGTTTGGATTCCAGCCAACGTTCTAGAGTCGGGGCGG
Control_ZNF518B_rs4422413	-	T	G	rs4422413	GCCGTGTAATTCTAGGAGCTCGATGTCAGGACTGTCATTTATCTACACATTTGTGTTCTTTAGAAAAAGGCCCGTTCTAGAGTCGGGGCGG	GCCGTGTAATTCTAGGAGCTCGATGTCAGGACTGTCATTTATCTACCCATTTGTGTTCTTTAGAAAAAGGCCCGTTCTAGAGTCGGGGCGG
Control_NALCN_rs9557581	-	T	C	rs9557581	GCCGTGTAATTCTAGGAGCTCGAGTCATTTCATTCTGGGTGATCCTAACACACCATTGCTACGTTAGATTTGCGTTCTAGAGTCGGGGCGG	GCCGTGTAATTCTAGGAGCTCGAGTCATTTCATTCTGGGTGATCCTGACACACCATTGCTACGTTAGATTTGCGTTCTAGAGTCGGGGCGG
Control_CALM1_rs5871	+	T	C	rs5871	GCCGTGTAATTCTAGGAGCTCTCAAATGGGTTCTAGTTCAATTTGTTTAGTATAAATTGTCATAGCTGGTTTCGTTCTAGAGTCGGGGCGG	GCCGTGTAATTCTAGGAGCTCTCAAATGGGTTCTAGTTCAATTTGTCTAGTATAAATTGTCATAGCTGGTTTCGTTCTAGAGTCGGGGCGG
Control_NRIP3_rs1123936	-	A	G	rs1123936	GCCGTGTAATTCTAGGAGCTCAAGCACAGCCATGGTTGGGAGGCTATATCTAAAGCTCATGAGGGGTGATCCCGTTCTAGAGTCGGGGCGG	GCCGTGTAATTCTAGGAGCTCAAGCACAGCCATGGTTGGGAGGCTACATCTAAAGCTCATGAGGGGTGATCCCGTTCTAGAGTCGGGGCGG
Control_TMEM106B_rs1060700	+	A	G	rs1060700	GCCGTGTAATTCTAGGAGCTCGCTTAAATTTCTGACTAGAACTAACATTTGTGTATTTTTGTGCTTAGTCGGCGTTCTAGAGTCGGGGCGG	GCCGTGTAATTCTAGGAGCTCGCTTAAATTTCTGACTAGAACTAACGTTTGTGTATTTTTGTGCTTAGTCGGCGTTCTAGAGTCGGGGCGG
Control_JI1_rs1434536				rs1434536	GCCGTGTAATTCTAGGAGCTCTTCCCAGTGGGTTCAGACCTCACCTCTCAGGGAGCGACCTGGGCAAAGACACGTTCTAGAGTCGGGGCGG	GCCGTGTAATTCTAGGAGCTCTTCCCAGTGGGTTCAGACCTCACCTTTCAGGGAGCGACCTGGGCAAAGACACGTTCTAGAGTCGGGGCGG
Cotrol_JI3_rs1425486				Rs1425486	GCCGTGTAATTCTAGGAGCTCTGTTGCTATGAATTAAACTTGTGTCGTGCTGATAGGACAGACTGGATTTTTCGTTCTAGAGTCGGGGCGG	GCCGTGTAATTCTAGGAGCTCTGTTGCTATGAATTAAACTTGTGTCATGCTGATAGGACAGACTGGATTTTTCGTTCTAGAGTCGGGGCGG
Control_Jl8_rs334348				Rs334348	GCCGTGTAATTCTAGGAGCTCATGAAGTGGCATTAATTAGTAAATTATTAGCATGGTCATGTTTGAATATTCCGTTCTAGAGTCGGGGCGG	GCCGTGTAATTCTAGGAGCTCATGAAGTGGCATTAATTAGTAAATTGTTAGCATGGTCATGTTTGAATATTCCGTTCTAGAGTCGGGGCGG
Control_JI11_rs1799782				Rs1799782	GCCGTGTAATTCTAGGAGCTCGAGGCCGGGGGCTCTCTTCTTCAGCCGGATCAACAAGACATCCCCAGGTGACGTTCTAGAGTCGGGGCGG	GCCGTGTAATTCTAGGAGCTCGAGGCCGGGGGCTCTCTTCTTCAGCTGGATCAACAAGACATCCCCAGGTGACGTTCTAGAGTCGGGGCGG
Contorl_JI12_rs17084733				Rs17084733	GCCGTGTAATTCTAGGAGCTCAACTGTATATATTCCCAATAGCAACATAGCTTCTACCATGAACAGAAAACACGTTCTAGAGTCGGGGCGG	GCCGTGTAATTCTAGGAGCTCAACTGTATATATTCCCAATAGCAACGTAGCTTCTACCATGAACAGAAAACACGTTCTAGAGTCGGGGCGG
Control_JI15_rs4245739				Rs4245739	GCCGTGTAATTCTAGGAGCTCTACGAACATAAAAATGCATTTATTCAGTTCACTTACCACATTATTTGAAAACGTTCTAGAGTCGGGGCGG	GCCGTGTAATTCTAGGAGCTCTACGAACATAAAAATGCATTTATTCCGTTCACTTACCACATTATTTGAAAACGTTCTAGAGTCGGGGCGG
Control_JI16_rs3134615				Rs3134615	GCCGTGTAATTCTAGGAGCTCCTGTACTGCTGCCTCTTTCCCACCTGCCTCATCTCAATCCTTGAGCGGCAACGTTCTAGAGTCGGGGCGG	GCCGTGTAATTCTAGGAGCTCCTGTACTGCTGCCTCTTTCCCACCTTCCTCATCTCAATCCTTGAGCGGCAACGTTCTAGAGTCGGGGCGG
